# Supplementary material for: Modeling of Vector-Borne Disease Across Governorates and Districts in Oman, 2020–2024
Source: Diseases. 2026 May 31;14(6):196. doi: 10.3390/diseases14060196 (PMC13297858; doi:10.3390/diseases14060196)
Supplement: Supplementary file 1 [file diseases-14-00196-s001.zip]

Archive with 1 entries (1 files):
- diseases-4283193-supplementary.xlsx
