# Supplementary material for: Modeling of Vector-Borne Disease Across Governorates and Districts in Oman, 2020–2024
Source: Diseases. 2026 May 31;14(6):196. doi: 10.3390/diseases14060196 (PMC13297858; doi:10.3390/diseases14060196)
Supplement: Supplementary file 1 [file diseases-14-00196-s001.zip › diseases-4283193-supplementary.xlsx]

## Sheet: S1 Governorate
Year	Epi week	Temperature	Humidity	Wind	Rain	Total Patient	Male Patient	Omani Patient	Local Case	Total population	Omani Population	Male Population	Mosquito traps positivity	Mosquito density	Governorate	District
2020	1	24.0129	54.3708	4.68375	0	0	0	0	0	1470599	560011	1043402	0.569642	3.28614	Muscat	Muscat
2020	2	26.0509	53.994	5.16548	77.4	0	0	0	0	1470599	560011	1043402	1.19194	4.2562	Muscat	Muscat
2020	3	17.6196	64.1905	4.17054	50.8	1	1	1	0	1470599	560011	1043402	1.1011	3.87811	Muscat	Muscat
2020	4	22.0298	65.0685	5.30327	6.8	0	0	0	0	1470599	560011	1043402	0.583945	2.85009	Muscat	Muscat
2020	5	19.9667	55.7976	4.73155	1.8	0	0	0	0	1470599	560011	1043402	0.646186	3.24527	Muscat	Muscat
2020	6	26.4863	55.7436	5.18591	0	0	0	0	0	1470599	560011	1043402	0.497504	3.08246	Muscat	Muscat
2020	7	22.2646	53.9018	3.83482	0	0	0	0	0	1470599	560011	1043402	0.640772	3.5789	Muscat	Muscat
2020	8	23.05	64.5179	3.6253	0	0	0	0	0	1470599	560011	1043402	0.586001	3.32784	Muscat	Muscat
2020	9	24.4104	62.0565	4.3622	0	0	0	0	0	1470599	560011	1043402	0.540691	3.16045	Muscat	Muscat
2020	10	27.6566	46.2411	5.41963	0	0	0	0	0	1470599	560011	1043402	0.512112	3.2954	Muscat	Muscat
2020	11	24.9997	47.8274	3.94397	0	0	0	0	0	1470599	560011	1043402	0.617674	3.73213	Muscat	Muscat
2020	12	25.4848	65.6964	5.6756	41	0	0	0	0	1470599	560011	1043402	0.803777	3.2065	Muscat	Muscat
2020	13	23.9476	62.7798	5.60298	5.4	0	0	0	0	1470599	560011	1043402	0.535883	2.80349	Muscat	Muscat
2020	14	27.1746	53.8167	5.76774	0.8	0	0	0	0	1470599	560011	1043402	0.47531	2.96059	Muscat	Muscat
2020	15	31.3375	49.506	3.9125	0	0	0	0	0	1470599	560011	1043402	0.501764	3.70362	Muscat	Muscat
2020	16	27.8399	70.753	5.24167	0	0	0	0	0	1470599	560011	1043402	0.399815	2.61111	Muscat	Muscat
2020	17	32.0312	35.8988	4.40923	0	0	0	0	0	1470599	560011	1043402	0.532227	3.95288	Muscat	Muscat
2020	18	32.4818	44.8542	6.14048	0	1	1	1	0	1470599	560011	1043402	0.402633	3.10729	Muscat	Muscat
2020	19	34.5982	49.1786	4.64167	0	0	0	0	0	1470599	560011	1043402	0.413822	3.47765	Muscat	Muscat
2020	20	32.0048	44.5685	4.89256	0	0	0	0	0	1470599	560011	1043402	0.469161	3.52933	Muscat	Muscat
2020	21	35.003	43.9851	5.92798	0	0	0	0	0	1470599	560011	1043402	0.372999	3.20896	Muscat	Muscat
2020	22	37.3167	33.378	8.01488	0	0	0	0	0	1470599	560011	1043402	0.288623	2.84236	Muscat	Muscat
2020	23	34.2581	52.9995	5.17468	0	0	0	0	0	1470599	560011	1043402	0.377093	3.18413	Muscat	Muscat
2020	24	33.825	54.5805	4.2725	0	0	0	0	0	1470599	560011	1043402	0.41816	3.43485	Muscat	Muscat
2020	25	35.1393	61.3542	4.74762	0	0	0	0	0	1470599	560011	1043402	0.341413	3.07408	Muscat	Muscat
2020	26	34.5708	57.0714	5.09494	0	1	0	0	0	1470599	560011	1043402	0.355859	3.08765	Muscat	Muscat
2020	27	32.6801	51.061	5.08899	0	0	0	0	0	1470599	560011	1043402	0.417493	3.26841	Muscat	Muscat
2020	28	33.586	60.4583	4.77411	0	0	0	0	0	1470599	560011	1043402	0.371281	3.08953	Muscat	Muscat
2020	29	33.6003	62.8006	5.94196	0	0	0	0	0	1470599	560011	1043402	0.30655	2.63079	Muscat	Muscat
2020	30	32.8539	63.7649	5.96518	0	0	0	0	0	1470599	560011	1043402	0.313753	2.59242	Muscat	Muscat
2020	31	33.0487	57.2464	5.27301	0.2	0	0	0	0	1470599	560011	1043402	0.374903	3.02323	Muscat	Muscat
2020	32	35.5052	42.876	5.6688	0	0	0	0	0	1470599	560011	1043402	0.381467	3.3296	Muscat	Muscat
2020	33	31.9828	69.1405	4.61148	0	0	0	0	0	1470599	560011	1043402	0.364821	2.87707	Muscat	Muscat
2020	34	33.0685	66.1429	4.85119	0	0	0	0	0	1470599	560011	1043402	0.349499	2.89049	Muscat	Muscat
2020	35	32.2542	65.9786	4.89595	0.2	0	0	0	0	1470599	560011	1043402	0.364038	2.88196	Muscat	Muscat
2020	36	31.0794	49.8263	4.91917	0	0	0	0	0	1470599	560011	1043402	0.458756	3.35923	Muscat	Muscat
2020	37	32.5926	55.5982	4.19762	0	1	1	1	0	1470599	560011	1043402	0.437965	3.4265	Muscat	Muscat
2020	38	32.7757	41.8958	4.10188	0	0	0	0	0	1470599	560011	1043402	0.504721	3.87437	Muscat	Muscat
2020	39	33.1893	38.9167	4.32976	0	0	0	0	0	1470599	560011	1043402	0.501442	3.88989	Muscat	Muscat
2020	40	31.0591	53.5432	5.33234	9	0	0	0	0	1470599	560011	1043402	0.50127	3.23887	Muscat	Muscat
2020	41	31.8099	50.8139	4.51232	0	0	0	0	0	1470599	560011	1043402	0.459994	3.4657	Muscat	Muscat
2020	42	27.256	40.5484	3.84136	0	0	0	0	0	1470599	560011	1043402	0.618257	3.99131	Muscat	Muscat
2020	43	26.694	41.7857	3.65655	0	0	0	0	0	1470599	560011	1043402	0.630463	4.01406	Muscat	Muscat
2020	44	25.6048	55.8155	4.4753	0	0	0	0	0	1470599	560011	1043402	0.544785	3.31452	Muscat	Muscat
2020	45	28.2116	47.3155	4.45595	9.6	1	1	1	0	1470599	560011	1043402	0.625412	3.72202	Muscat	Muscat
2020	46	27.2142	56.5492	4.72631	0	1	0	1	1	1470599	560011	1043402	0.502064	3.21197	Muscat	Muscat
2020	47	25.3381	56.1859	4.64789	0.2	1	1	0	1	1470599	560011	1043402	0.54149	3.24836	Muscat	Muscat
2020	48	23.5991	54.6818	5.52443	2	3	2	1	2	1470599	560011	1043402	0.554448	3.02564	Muscat	Muscat
2020	49	25.8182	48.8067	4.86505	0	4	1	4	4	1470599	560011	1043402	0.556849	3.39819	Muscat	Muscat
2020	50	25.1616	56.003	4.3369	0	12	5	10	12	1470599	560011	1043402	0.557846	3.35394	Muscat	Muscat
2020	51	21.1786	57.0298	4.23661	0	9	3	5	9	1470599	560011	1043402	0.62621	3.34856	Muscat	Muscat
2020	52	21.4848	58.4256	4.43333	0	6	4	5	5	1470599	560011	1043402	0.605276	3.24148	Muscat	Muscat
2020	53	19.674	48.4323	3.92292	0	0	0	0	0	1470599	560011	1043402	0.7076	3.71071	Muscat	Muscat
2021	1	25.929	40.5111	5.36211	0	6	4	2	3	1404691	543293	966057	0.571944	3.48508	Muscat	Muscat
2021	2	20.654	57.0952	3.38561	0	4	2	2	4	1404691	543293	966057	0.67377	3.62809	Muscat	Muscat
2021	3	22.183	45.9375	4.27649	0	2	0	2	1	1404691	543293	966057	0.660126	3.67376	Muscat	Muscat
2021	4	20.8929	55.4673	3.40179	0	0	0	0	0	1404691	543293	966057	0.676699	3.67257	Muscat	Muscat
2021	5	25.1766	44.0189	4.4446	0	1	0	1	0	1404691	543293	966057	0.610001	3.68182	Muscat	Muscat
2021	6	25.5498	56.7655	4.46122	0	2	1	1	2	1404691	543293	966057	0.541832	3.29027	Muscat	Muscat
2021	7	23.6944	64.5607	3.89062	0	0	0	0	0	1404691	543293	966057	0.562577	3.23968	Muscat	Muscat
2021	8	24.7071	54.1656	4.04818	0	2	2	1	1	1404691	543293	966057	0.587647	3.50468	Muscat	Muscat
2021	9	28.0353	47.8797	4.58072	0	1	1	0	1	1404691	543293	966057	0.536015	3.52489	Muscat	Muscat
2021	10	29.3786	52.7411	7.57976	0.4	1	1	1	0	1404691	543293	966057	0.35627	2.39008	Muscat	Muscat
2021	11	29.3054	43.3006	3.92857	0	0	0	0	0	1404691	543293	966057	0.565765	3.88272	Muscat	Muscat
2021	12	29.0851	42	4.68958	0	0	0	0	0	1404691	543293	966057	0.541066	3.66913	Muscat	Muscat
2021	13	29.781	37.744	4.00685	0.6	0	0	0	0	1404691	543293	966057	0.585824	4.03487	Muscat	Muscat
2021	14	31.2307	56.7321	5.72946	0	0	0	0	0	1404691	543293	966057	0.386146	2.88098	Muscat	Muscat
2021	15	30.5792	35.7739	4.2603	0	0	0	0	0	1404691	543293	966057	0.564665	4.00337	Muscat	Muscat
2021	16	33.4327	24.2083	5.32798	0	0	0	0	0	1404691	543293	966057	0.522061	4.00523	Muscat	Muscat
2021	17	31.5649	36.0622	5.02734	3	0	0	0	0	1404691	543293	966057	0.537554	3.78505	Muscat	Muscat
2021	18	31.9762	51.994	5.22827	21	0	0	0	0	1404691	543293	966057	0.602669	3.49497	Muscat	Muscat
2021	19	32.9507	50.5198	4.51389	0	1	0	1	0	1404691	543293	966057	0.441652	3.47626	Muscat	Muscat
2021	20	36.1854	33.5238	5.1	0	0	0	0	0	1404691	543293	966057	0.440421	3.80347	Muscat	Muscat
2021	21	37.5875	29.8006	6.32857	0	0	0	0	0	1404691	543293	966057	0.377998	3.51123	Muscat	Muscat
2021	22	33.4268	47.875	5.47054	0	0	0	0	0	1404691	543293	966057	0.402448	3.23982	Muscat	Muscat
2021	23	32.3595	63.6294	4.26169	0	0	0	0	0	1404691	543293	966057	0.400644	3.16112	Muscat	Muscat
2021	24	35.927	47.5742	4.32237	0	0	0	0	0	1404691	543293	966057	0.413145	3.63484	Muscat	Muscat
2021	25	37.0688	38.6863	7.53722	0	0	0	0	0	1404691	543293	966057	0.289298	2.8394	Muscat	Muscat
2021	26	33.5825	48.2066	5.01727	0	0	0	0	0	1404691	543293	966057	0.418855	3.38053	Muscat	Muscat
2021	27	33.6129	61.0179	5.21756	0	0	0	0	0	1404691	543293	966057	0.34791	2.92539	Muscat	Muscat
2021	28	31.9902	67.3839	7.59464	15.4	0	0	0	0	1404691	543293	966057	0.371823	2.16183	Muscat	Muscat
2021	29	37.7675	41.4936	7.8787	0	0	0	0	0	1404691	543293	966057	0.248238	2.64219	Muscat	Muscat
2021	30	38.2289	35.878	7.49167	0	0	0	0	0	1404691	543293	966057	0.284801	2.94193	Muscat	Muscat
2021	31	33.417	59.6798	4.8144	0.4	0	0	0	0	1404691	543293	966057	0.379584	3.10522	Muscat	Muscat
2021	32	31.6304	66.2946	3.77351	0	0	0	0	0	1404691	543293	966057	0.422743	3.24094	Muscat	Muscat
2021	33	31.9006	69.5387	5.46667	0	0	0	0	0	1404691	543293	966057	0.325319	2.58093	Muscat	Muscat
2021	34	34.1102	55.61	4.85342	0	0	0	0	0	1404691	543293	966057	0.381813	3.2113	Muscat	Muscat
2021	35	30.4628	52.2321	4.67083	0	1	1	0	0	1404691	543293	966057	0.469213	3.36751	Muscat	Muscat
2021	36	32.7929	56.5952	4.83661	0	0	0	0	0	1404691	543293	966057	0.400589	3.1845	Muscat	Muscat
2021	37	33.6404	50.7966	4.16998	0	2	2	1	2	1404691	543293	966057	0.444122	3.58334	Muscat	Muscat
2021	38	33.1943	57.0685	4.10327	0	0	0	0	0	1404691	543293	966057	0.424857	3.41435	Muscat	Muscat
2021	39	30.0494	53.1101	3.60179	166.8	1	1	1	1	1404691	543293	966057	1.98123	6.09719	Muscat	Muscat
2021	40	31.1327	52.2381	5.91518	68.4	0	0	0	0	1404691	543293	966057	0.999692	3.94058	Muscat	Muscat
2021	41	28.8107	43.8095	3.1	0	0	0	0	0	1404691	543293	966057	0.609664	4.14141	Muscat	Muscat
2021	42	29.7868	57.9154	3.50914	0	3	2	1	0	1404691	543293	966057	0.506686	3.57945	Muscat	Muscat
2021	43	28.4494	60.317	4.49066	0.6	1	1	0	0	1404691	543293	966057	0.47874	3.18686	Muscat	Muscat
2021	44	27.9705	49.3969	4.23164	0	0	0	0	0	1404691	543293	966057	0.5458	3.59463	Muscat	Muscat
2021	45	26.6755	60.2896	3.94493	0	1	0	1	0	1404691	543293	966057	0.529111	3.35687	Muscat	Muscat
2021	46	24.5942	58.916	3.87247	0	0	0	0	0	1404691	543293	966057	0.574886	3.41866	Muscat	Muscat
2021	47	25.4114	52.2396	2.89111	0	0	0	0	0	1404691	543293	966057	0.6375	3.94856	Muscat	Muscat
2021	48	24.6506	50.156	4.37798	1	1	0	0	1	1404691	543293	966057	0.552941	4.95745	Muscat	Muscat
2021	49	25.9854	62.9554	4.32738	0	2	1	0	1	1404691	543293	966057	0.481928	4.1	Muscat	Muscat
2021	50	21.9289	60.4202	3.24473	0	3	3	1	0	1404691	543293	966057	0.376471	3.5	Muscat	Muscat
2021	51	23.3872	58.0952	2.89107	0	7	4	6	7	1404691	543293	966057	0.505618	3.46667	Muscat	Muscat
2021	52	23.2883	71.0333	3.31167	16.4	2	1	1	2	1404691	543293	966057	0.375	2.78788	Muscat	Muscat
2021	53	20.6833	56.2708	3.91389	0	1	1	0	1	1404691	543293	966057	0.622222	3.5	Muscat	Muscat
2022	1	25.8452	48.1007	4.90277	15.6	1	0	1	1	1403101	553536	934622	0.307692	1	Muscat	Muscat
2022	2	22.8033	56.494	4.44732	0	0	0	0	0	1403101	553536	934622	0.591137	3.29793	Muscat	Muscat
2022	3	22.1488	61.9494	5.22343	0	0	0	0	0	1403101	553536	934622	0.540921	2.87352	Muscat	Muscat
2022	4	20.794	58.1369	3.03899	0	0	0	0	0	1403101	553536	934622	0.682185	3.71182	Muscat	Muscat
2022	5	24.0987	54.619	3.81106	0	2	1	2	2	1403101	553536	934622	0.606789	3.56849	Muscat	Muscat
2022	6	25.1815	58.8917	3.83321	0	1	0	0	1	1403101	553536	934622	0.269231	1.57143	Muscat	Muscat
2022	7	21.8623	61.6487	3.70905	9.6	1	1	0	1	1403101	553536	934622	0.700438	3.5231	Muscat	Muscat
2022	8	23.7182	60.0179	3.75714	0	3	0	2	3	1403101	553536	934622	0.589987	3.42186	Muscat	Muscat
2022	9	26.1438	50.964	5.4549	0	3	3	2	3	1403101	553536	934622	0.514004	3.13753	Muscat	Muscat
2022	10	29.0343	64.4298	4.14161	0	25	21	11	25	1403101	553536	934622	0.46875	2.2	Muscat	Muscat
2022	11	28.4497	40.622	4.35982	0	41	21	31	41	1403101	553536	934622	0.573662	3.81921	Muscat	Muscat
2022	12	28.9653	34.599	3.74295	0	61	38	29	61	1403101	553536	934622	0.621724	4.20772	Muscat	Muscat
2022	13	27.4899	52.0089	4.25923	0	117	85	64	116	1403101	553536	934622	0.540337	3.50531	Muscat	Muscat
2022	14	32.2068	54.0974	5.02394	0	176	114	102	173	1403101	553536	934622	0.142857	1	Muscat	Muscat
2022	15	34.0959	29.6057	4.37054	0	160	105	84	160	1403101	553536	934622	0.528484	4.16057	Muscat	Muscat
2022	16	30.9208	52.0349	4.95052	0	125	92	71	125	1403101	553536	934622	0.449497	3.28151	Muscat	Muscat
2022	17	33.3097	37.7037	5.57707	0	95	66	42	94	1403101	553536	934622	0.302326	3	Muscat	Muscat
2022	18	31.2467	54.5813	4.04306	0	80	56	43	77	1403101	553536	934622	0.15	1	Muscat	Muscat
2022	19	32.7027	47.2915	4.63149	0	84	51	43	84	1403101	553536	934622	0.461538	2.4375	Muscat	Muscat
2022	20	36.894	19.0545	6.67833	0	39	28	28	39	1403101	553536	934622	0.634146	3.5	Muscat	Muscat
2022	21	37.2871	27.9475	4.95689	0	29	19	21	29	1403101	553536	934622	0.454622	4.02225	Muscat	Muscat
2022	22	31.2848	49.7135	5.26653	0	18	10	14	17	1403101	553536	934622	0.439907	3.24772	Muscat	Muscat
2022	23	34.433	53.7497	4.88423	0	8	6	4	8	1403101	553536	934622	0.38374	3.25812	Muscat	Muscat
2022	24	34.8603	56.394	4.52878	0	9	7	6	9	1403101	553536	934622	0.259259	1.57143	Muscat	Muscat
2022	25	36.3701	52.8093	4.97779	0	8	5	8	8	1403101	553536	934622	0.25	1.4	Muscat	Muscat
2022	26	32.7223	55.0137	5.10417	0	3	1	2	3	1403101	553536	934622	0.27907	1.45455	Muscat	Muscat
2022	27	31.3488	61.5214	4.93167	23	1	0	1	1	1403101	553536	934622	0.666667	1.95455	Muscat	Muscat
2022	28	33.6116	52.0476	4.33393	0.2	4	3	3	2	1403101	553536	934622	0.432905	3.49378	Muscat	Muscat
2022	29	31.0578	72.2208	6.37005	11	1	1	0	0	1403101	553536	934622	0.275	1.54545	Muscat	Muscat
2022	30	30.65	78.25	7.37619	0.6	3	2	1	2	1403101	553536	934622	0.282051	1.90909	Muscat	Muscat
2022	31	26.9451	50.0422	4.66171	0	5	4	2	1	1403101	553536	934622	0.64	2.5625	Muscat	Muscat
2022	32	30.4125	58.0923	3.59345	0	4	2	3	4	1403101	553536	934622	0.491201	3.54728	Muscat	Muscat
2022	33	32.2986	74.7999	5.80921	0	4	3	1	2	1403101	553536	934622	0.425	1.47059	Muscat	Muscat
2022	34	31.0588	75.889	5.34565	0	5	3	1	4	1403101	553536	934622	0.552632	2.14286	Muscat	Muscat
2022	35	27.65	53.127	3.73236	0	10	4	8	5	1403101	553536	934622	0.512195	1.45	Muscat	Muscat
2022	36	31.8226	51.8638	4.66347	0	1	1	1	1	1403101	553536	934622	0.538462	3.42857	Muscat	Muscat
2022	37	31.328	55.9167	3.60952	0	1	1	1	1	1403101	553536	934622	0.75	1.57143	Muscat	Muscat
2022	38	30.706	72.7857	5.20595	0	3	3	0	1	1403101	553536	934622	0.589744	1.6087	Muscat	Muscat
2022	39	28.971	67.0877	4.12008	0.4	4	3	3	4	1403101	553536	934622	0.435897	1.64706	Muscat	Muscat
2022	40	31.5442	44.2123	5.07685	0	6	4	6	6	1403101	553536	934622	0.857143	5	Muscat	Muscat
2022	41	29.1872	49.2083	3.4494	0	8	7	6	4	1403101	553536	934622	0.4	2.42857	Muscat	Muscat
2022	42	29.5369	52.0414	3.506	0.4	18	10	12	13	1403101	553536	934622	0.619048	1.69231	Muscat	Muscat
2022	43	29.4949	37.8291	3.3006	0	10	7	7	10	1403101	553536	934622	0.65	2.15385	Muscat	Muscat
2022	44	28.4339	46.7334	4.01386	0	11	6	7	10	1403101	553536	934622	0.428571	1.66667	Muscat	Muscat
2022	45	29.2714	53.2405	3.9906	0	19	16	13	19	1403101	553536	934622	0.724138	2.14286	Muscat	Muscat
2022	46	27.3985	52.7679	3.13601	0	26	15	17	25	1403101	553536	934622	0.589526	3.85499	Muscat	Muscat
2022	47	25.7021	60.7321	2.93601	0	25	21	17	25	1403101	553536	934622	0.705882	1.95833	Muscat	Muscat
2022	48	25.526	53.3276	3.94914	0	34	24	28	27	1403101	553536	934622	0.660377	2.74286	Muscat	Muscat
2022	49	27.8411	54.1613	4.02381	3	41	27	34	34	1403101	553536	934622	0.580645	2.33333	Muscat	Muscat
2022	50	23.1126	59.6066	3.58456	0	33	21	24	29	1403101	553536	934622	0.704918	3.13953	Muscat	Muscat
2022	51	23.9351	52.3542	4.87292	0	12	8	11	12	1403101	553536	934622	0.666667	2.04348	Muscat	Muscat
2022	52	22.3091	67.6406	3.40573	16.4	0	0	0	0	1403101	553536	934622	0.6	2.33333	Muscat	Muscat
2023	1	21.4542	67.2708	2.925	1.3	45	22	39	43	1401456	217319	903214	0.135135	2	Muscat	Muscat
2023	2	21.9631	58.6935	3.85417	2	40	22	29	40	1401456	217319	903214	0.65	3.42308	Muscat	Muscat
2023	3	21.4536	58.9167	4.85089	0	31	18	23	30	1401456	217319	903214	0.7	4.07143	Muscat	Muscat
2023	4	21.4387	53.9851	4.91726	2.8	29	22	20	29	1401456	217319	903214	0.528571	5.91892	Muscat	Muscat
2023	5	19.7714	55.4911	6.12351	1.1	15	11	10	14	1401456	217319	903214	0.0952381	2.5	Muscat	Muscat
2023	6	21.7024	65.1458	3.97768	0	16	11	9	16	1401456	217319	903214	0.560976	3.82609	Muscat	Muscat
2023	7	22.9003	54.7887	3.84583	0.1	17	13	12	15	1401456	217319	903214	0.6875	4.5	Muscat	Muscat
2023	8	23.8616	63.9911	3.30298	0	36	19	30	34	1401456	217319	903214	0.571429	2.25	Muscat	Muscat
2023	9	24.2546	51.6995	3.25321	0	17	10	13	17	1401456	217319	903214	0.192308	2	Muscat	Muscat
2023	10	25.7491	67.5237	4.02252	0	20	12	19	20	1401456	217319	903214	0.820513	4.15625	Muscat	Muscat
2023	11	26.6479	49.5327	4.81935	0	37	23	24	36	1401456	217319	903214	0.75	4.25	Muscat	Muscat
2023	12	27.8341	40.5792	4.12946	1.9	47	29	29	47	1401456	217319	903214	0.72973	2.92593	Muscat	Muscat
2023	14	26.2583	50.0647	5.60115	0.9	67	45	32	67	1401456	217319	903214	0.580645	2.16667	Muscat	Muscat
2023	15	26.0054	55.3571	4.4128	0.3	66	41	43	66	1401456	217319	903214	0.842857	4.9661	Muscat	Muscat
2023	16	28.3289	48.7679	5.60089	0	78	58	39	75	1401456	217319	903214	0.628571	3.04545	Muscat	Muscat
2023	17	30.1018	45.385	5.55242	0.3	125	78	76	124	1401456	217319	903214	0.775	3.06452	Muscat	Muscat
2023	18	29.983	45.6935	5.75625	0.4	113	78	76	113	1401456	217319	903214	0.4	2.1875	Muscat	Muscat
2023	19	30.8378	42.4464	5.29911	0	221	167	145	221	1401456	217319	903214	0.285714	1	Muscat	Muscat
2023	20	33.3795	35.7609	5.83098	0	162	108	98	162	1401456	217319	903214	0.432432	3.9375	Muscat	Muscat
2023	21	36.1107	26.253	6.00208	0	256	169	174	256	1401456	217319	903214	0.342105	1.84615	Muscat	Muscat
2023	22	36.9438	27.122	7.08958	2.7	152	106	91	152	1401456	217319	903214	0.764706	3.96154	Muscat	Muscat
2023	23	37.5631	28.2262	7.4128	0.2	80	42	54	80	1401456	217319	903214	0.407895	4.96774	Muscat	Muscat
2023	24	37.2773	29.1962	6.07099	0	80	44	58	80	1401456	217319	903214	0.102564	1	Muscat	Muscat
2023	25	37.6643	32.5327	4.85502	0	24	19	19	24	1401456	217319	903214	0	3.91766	Muscat	Muscat
2023	26	36.4473	47.4226	4.56905	0	41	24	32	41	1401456	217319	903214	0.459459	6.11765	Muscat	Muscat
2023	27	35.3789	58.7237	5.26971	0	10	5	7	9	1401456	217319	903214	0	2.98102	Muscat	Muscat
2023	28	35.3711	56.1487	5.15735	0	10	5	9	10	1401456	217319	903214	0.205128	1.28571	Muscat	Muscat
2023	29	34.6548	59.756	5.23482	0	14	11	8	8	1401456	217319	903214	0.324324	1.36364	Muscat	Muscat
2023	30	35.0139	59.9938	4.86853	0	1	1	0	1	1401456	217319	903214	0.25	2.33333	Muscat	Muscat
2023	31	33.5061	63.6886	4.95682	0	4	3	1	2	1401456	217319	903214	0.285714	1.33333	Muscat	Muscat
2023	32	33.1951	65.4804	5.98577	0	0	0	0	0	1401456	217319	903214	0.205128	2.75	Muscat	Muscat
2023	33	34.4244	62.5536	5.42351	0	3	3	2	2	1401456	217319	903214	0.542056	4.03448	Muscat	Muscat
2023	34	34.5357	57.2232	5.34762	0	6	3	3	1	1401456	217319	903214	0.541667	10.7308	Muscat	Muscat
2023	35	35.3881	50.1399	4.84821	0	3	2	2	1	1401456	217319	903214	0.227273	1.4	Muscat	Muscat
2023	36	33.1631	65.8131	4.48324	0	2	2	1	0	1401456	217319	903214	0.538462	7.95238	Muscat	Muscat
2023	37	32.0008	68.3931	4.66945	0	8	6	3	4	1401456	217319	903214	0.478261	4.63636	Muscat	Muscat
2023	38	32.5346	61.844	4.26595	0	3	1	3	1	1401456	217319	903214	0.257143	1.88889	Muscat	Muscat
2023	39	32.7824	59.4315	4.26042	0	5	4	1	2	1401456	217319	903214	0.575	6.13043	Muscat	Muscat
2023	40	32.347	50.0435	3.79436	0	5	4	2	3	1401456	217319	903214	0.594595	5.40909	Muscat	Muscat
2023	41	32.3698	48.1541	3.86118	0	5	4	3	4	1401456	217319	903214	0.663366	4.16418	Muscat	Muscat
2023	42	32.7881	49.4524	3.68304	0	6	5	3	5	1401456	217319	903214	0.941176	16.1875	Muscat	Muscat
2023	43	31.8778	54.8024	4.1024	0	3	2	1	1	1401456	217319	903214	0.933333	6.21429	Muscat	Muscat
2023	44	30.0527	61.0149	4.45565	1.2	3	2	2	3	1401456	217319	903214	0.777778	5.57143	Muscat	Muscat
2023	45	28.9036	56.0714	4.35417	1.3	6	5	4	4	1401456	217319	903214	0.589744	6	Muscat	Muscat
2023	46	27.8658	59.6455	4.58487	10.9	2	2	1	2	1401456	217319	903214	0.714286	4	Muscat	Muscat
2023	47	26.7548	57.6574	4.10699	0	1	1	1	1	1401456	217319	903214	0.65	3.92308	Muscat	Muscat
2023	48	26.1852	56.2805	4.54645	0	2	1	1	0	1401456	217319	903214	0.710526	8.51852	Muscat	Muscat
2023	49	25.6186	58.7881	4.04851	2.2	2	1	1	2	1401456	217319	903214	0.775	4.25806	Muscat	Muscat
2023	50	24.3835	54.6537	3.80918	0	3	1	3	3	1401456	217319	903214	0.601798	3.5686	Muscat	Muscat
2023	51	22.9093	56.4554	3.04887	0	5	4	5	5	1401456	217319	903214	0.653293	3.76356	Muscat	Muscat
2023	52	22.1897	56.7946	3.38268	0	5	5	5	5	1401456	217319	903214	0.648853	3.64108	Muscat	Muscat
2023	53	22.3964	54.8148	3.77046	49.995	2	1	1	2	1401456	217319	903214	1.07477	4.29282	Muscat	Muscat
2024	1	23.9622	56.4022	4.18732	0	0	0	0	0	1455680	575171	928961	0.771429	3.38922	Muscat	Muscat
2024	2	23.5865	49.9045	4.28337	0	3	3	1	3	1455680	575171	928961	0.72093	3.55377	Muscat	Muscat
2024	3	23.0044	49.2798	4.03182	0	1	1	0	1	1455680	575171	928961	0.621622	3.65513	Muscat	Muscat
2024	4	23.5517	54.5925	4.38179	0	2	1	1	1	1455680	575171	928961	0.472222	3.37879	Muscat	Muscat
2024	5	24.0122	57.131	4.58333	0	3	2	1	1	1455680	575171	928961	0.583333	3.23573	Muscat	Muscat
2024	6	23.0753	56.5774	4.59851	3.2	3	1	2	1	1455680	575171	928961	0.518519	3.29181	Muscat	Muscat
2024	7	22.781	62.2262	4.11139	16.3	2	2	2	1	1455680	575171	928961	0.558824	3.47024	Muscat	Muscat
2024	8	23.7266	58.9702	4.38958	7.6	3	3	1	3	1455680	575171	928961	0.564103	3.35316	Muscat	Muscat
2024	9	22.965	54.1884	5.559	0.4	1	1	0	1	1455680	575171	928961	0.631579	3.0049	Muscat	Muscat
2024	10	23.2295	62.9095	5.9625	15.9	2	0	0	0	1455680	575171	928961	0.612903	2.83007	Muscat	Muscat
2024	11	24.8476	58.7194	4.82172	6.5	2	2	1	2	1455680	575171	928961	0.612903	3.20359	Muscat	Muscat
2024	12	27.2893	50.6815	4.39583	0	5	2	1	3	1455680	575171	928961	0.666667	3.49985	Muscat	Muscat
2024	13	27.5235	52.0476	5.05774	0	2	1	1	2	1455680	575171	928961	0.842105	3.23911	Muscat	Muscat
2024	14	27.4084	38.5129	4.55093	0	7	5	3	6	1455680	575171	928961	0.952381	3.81779	Muscat	Muscat
2024	15	29.3946	34.0506	4.62589	5.2	2	2	2	2	1455680	575171	928961	0.944444	4.00694	Muscat	Muscat
2024	16	28.4019	54.1695	5.38261	38.4	3	1	3	3	1455680	575171	928961	0.888889	5.06667	Muscat	Muscat
2024	17	28.7159	52.9092	6.07818	8.8	5	2	5	4	1455680	575171	928961	0.61	5.46875	Muscat	Muscat
2024	18	30.2951	53.916	5.85916	0	3	1	3	2	1455680	575171	928961	0.708333	6.70588	Muscat	Muscat
2024	19	32.5012	43.0506	5.6122	2.2	11	8	6	11	1455680	575171	928961	0.826087	6.17647	Muscat	Muscat
2024	20	34.4083	33.7649	5.38304	0	34	18	32	31	1455680	575171	928961	0.540541	8.29545	Muscat	Muscat
2024	21	34.4696	38.0952	4.65446	0	32	20	27	31	1455680	575171	928961	0.375	9.2	Muscat	Muscat
2024	22	37.2506	28.1756	4.38393	0	41	27	30	38	1455680	575171	928961	0.513889	5.40541	Muscat	Muscat
2024	23	37.5217	35.0506	5.4122	4.4	32	21	24	22	1455680	575171	928961	0.369863	3.59259	Muscat	Muscat
2024	24	36.386	43.1667	5.71637	0	20	13	14	17	1455680	575171	928961	0.232877	2.52941	Muscat	Muscat
2024	25	37.6031	35.0308	4.65131	0	9	4	6	9	1455680	575171	928961	0.328358	2	Muscat	Muscat
2024	26	37.5279	42.3745	4.61473	0	11	6	7	10	1455680	575171	928961	0.19403	3.38462	Muscat	Muscat
2024	27	37.3007	42.3157	4.6082	0	2	1	1	2	1455680	575171	928961	0.164384	2.08333	Muscat	Muscat
2024	28	37.5381	40.8304	4.77381	0	3	3	2	2	1455680	575171	928961	0.123288	1.22222	Muscat	Muscat
2024	29	36.2295	54.6696	5.37649	0	4	4	1	0	1455680	575171	928961	0.114286	1.25	Muscat	Muscat
2024	30	36.8906	48.3852	4.76959	0	2	2	0	0	1455680	575171	928961	0.0666667	1.2	Muscat	Muscat
2024	31	36.5948	45.7774	4.04054	0	5	5	0	0	1455680	575171	928961	0.136986	1.1	Muscat	Muscat
2024	32	32.4103	65.6937	5.21038	1.1	2	1	0	0	1455680	575171	928961	0.102941	1	Muscat	Muscat
2024	33	31.7051	69.2457	5.90619	2.2	4	2	1	0	1455680	575171	928961	0.146667	1.36364	Muscat	Muscat
2024	34	32.0413	67.7751	4.83996	0	2	1	1	0	1455680	575171	928961	0.135135	2	Muscat	Muscat
2024	35	33.0058	56.3977	4.70522	0	1	1	0	0	1455680	575171	928961	0.305556	2.77273	Muscat	Muscat
2024	36	33.4347	53.3741	5.1753	0	4	3	4	0	1455680	575171	928961	0.305556	3	Muscat	Muscat
2024	37	32.6327	55.4464	5.34405	0	3	1	1	0	1455680	575171	928961	0.236111	2.82353	Muscat	Muscat
2024	38	33.5305	52.1524	4.4551	0	0	0	0	0	1455680	575171	928961	0.236842	1.44444	Muscat	Muscat
2024	39	32.7357	59.6637	4.28006	0	2	1	1	0	1455680	575171	928961	0.338028	3.79167	Muscat	Muscat
2024	40	32.1133	61.3082	4.61488	1.7	2	2	2	2	1455680	575171	928961	0.444444	2.8125	Muscat	Muscat
2024	41	31.2917	57.3393	3.80327	0	0	0	0	0	1455680	575171	928961	0.428571	3.8	Muscat	Muscat
2024	42	31.6892	51.7512	4.48845	0	3	2	1	2	1455680	575171	928961	0.405797	5	Muscat	Muscat
2024	43	30.5357	55.875	4.57411	4.9	3	2	2	1	1455680	575171	928961	0.506667	2.65789	Muscat	Muscat
2024	44	30.0539	54.7024	3.6622	0	3	3	2	1	1455680	575171	928961	0.554054	4.85366	Muscat	Muscat
2024	45	29.3302	47.7242	3.91632	0	1	1	0	0	1455680	575171	928961	0.5625	4.61111	Muscat	Muscat
2024	46	27.8658	59.6455	4.58487	3.05018	1	1	1	1	1455680	575171	928961	0.564103	3.84091	Muscat	Muscat
2024	47	26.7548	57.6574	4.10699	3.05018	4	4	1	1	1455680	575171	928961	0.5125	6	Muscat	Muscat
2024	48	26.1852	56.2805	4.54645	3.05018	4	3	0	0	1455680	575171	928961	0.552941	4.95745	Muscat	Muscat
2023	1	20.9854	49.0139	3.10278	0	2	1	2	0	533694	384818	313375	0.261194	2.39394	Dakhilyia	Dakhilyia
2023	2	20.8045	49.7103	4.39048	0	1	1	1	0	533694	384818	313375	0.234694	2.26087	Dakhilyia	Dakhilyia
2023	3	20.5942	50.6831	5.28044	0	1	1	0	0	533694	384818	313375	0.251748	2.16667	Dakhilyia	Dakhilyia
2023	4	20.1973	49.0556	5.29067	0.0666667	0	0	0	0	533694	384818	313375	0.232394	2.15152	Dakhilyia	Dakhilyia
2023	5	17.3825	60.8937	4.37688	7.93333	0	0	0	0	533694	384818	313375	0.18254	2	Dakhilyia	Dakhilyia
2023	6	20.6029	47.3876	3.92723	0	1	0	1	0	533694	384818	313375	0.512803	3.63972	Dakhilyia	Dakhilyia
2023	7	23.5917	31.869	4.75595	0	1	0	1	0	533694	384818	313375	0.531334	3.71107	Dakhilyia	Dakhilyia
2023	8	25.1929	20.378	3.9808	0	0	0	0	0	533694	384818	313375	0.587254	4.3237	Dakhilyia	Dakhilyia
2023	9	24.6701	25.939	4.19777	0	0	0	0	0	533694	384818	313375	0.559335	4.07544	Dakhilyia	Dakhilyia
2023	10	25.6113	28.4315	4.60655	0	1	1	1	0	533694	384818	313375	0.519087	3.78846	Dakhilyia	Dakhilyia
2023	11	25.7344	25.7646	4.14518	0	1	1	1	1	533694	384818	313375	0.542809	4.05011	Dakhilyia	Dakhilyia
2023	12	27.1042	27.0625	5.92426	0.15	0	0	0	0	533694	384818	313375	0.471032	3.2634	Dakhilyia	Dakhilyia
2023	13	24.2232	36.7679	6.14211	6.9	1	1	0	1	533694	384818	313375	0.465335	3.12976	Dakhilyia	Dakhilyia
2023	14	25.8672	31.6934	4.82883	14.3	1	1	1	0	533694	384818	313375	0.500726	3.88278	Dakhilyia	Dakhilyia
2023	15	26.3234	27.3527	5.87039	0	1	1	0	0	533694	384818	313375	0.484204	3.30854	Dakhilyia	Dakhilyia
2023	16	28.282	38.6492	4.87441	12.8	3	2	2	3	533694	384818	313375	0.415862	3.47848	Dakhilyia	Dakhilyia
2023	17	28.539	36.3482	6.24256	1.1	8	6	8	8	533694	384818	313375	0.385471	2.77439	Dakhilyia	Dakhilyia
2023	18	27.301	41.1161	4.69568	15.85	4	3	3	3	533694	384818	313375	0.425027	3.57421	Dakhilyia	Dakhilyia
2023	19	31.1957	22.4152	4.64196	0	5	3	5	5	533694	384818	313375	0.454867	3.71161	Dakhilyia	Dakhilyia
2023	20	33.2346	19.918	4.37359	0	7	5	7	7	533694	384818	313375	0.439527	3.80125	Dakhilyia	Dakhilyia
2023	21	34.3022	27.3676	6.06443	1.45	11	6	9	10	533694	384818	313375	0.340351	2.87949	Dakhilyia	Dakhilyia
2023	22	33.7649	33.9896	6.50357	2.7	18	7	15	18	533694	384818	313375	0.302396	2.53725	Dakhilyia	Dakhilyia
2023	23	34.4609	26.2812	6.85938	0	26	11	25	26	533694	384818	313375	0.32484	2.5748	Dakhilyia	Dakhilyia
2023	24	36.6505	17.5916	5.58325	0.35	24	12	22	24	533694	384818	313375	0.365765	3.26167	Dakhilyia	Dakhilyia
2023	25	37.7499	17.6528	5.63948	0	19	9	18	19	533694	384818	313375	0.344548	3.1776	Dakhilyia	Dakhilyia
2023	26	36.8526	26.2193	5.12466	0.4	9	6	8	9	533694	384818	313375	0.322655	3.13226	Dakhilyia	Dakhilyia
2023	27	33.3396	50.6014	6.28754	9.46667	13	6	12	13	533694	384818	313375	0.223322	2.21428	Dakhilyia	Dakhilyia
2023	28	36.9879	29.7817	5.58373	0.6	4	2	4	4	533694	384818	313375	0.289393	2.83256	Dakhilyia	Dakhilyia
2023	29	33.6983	43.0084	5.78484	6.6	5	1	5	5	533694	384818	313375	0.270345	2.5884	Dakhilyia	Dakhilyia
2023	30	35.5229	35.7602	5.13318	3.7	2	1	2	2	533694	384818	313375	0.230769	1.66667	Dakhilyia	Dakhilyia
2023	31	33.2906	46.7693	5.48021	0.75	1	0	1	1	533694	384818	313375	0.4	2.83333	Dakhilyia	Dakhilyia
2023	32	36.1933	32.7426	5.19449	0.7	4	1	4	4	533694	384818	313375	0.5625	3.77778	Dakhilyia	Dakhilyia
2023	33	32.6085	46.7636	4.88707	14.95	2	0	2	2	533694	384818	313375	0.375	5	Dakhilyia	Dakhilyia
2023	34	31.2552	51.3423	5.92009	7.55	1	0	0	1	533694	384818	313375	0.6	4	Dakhilyia	Dakhilyia
2023	35	34.3176	37.8385	5.07407	0	1	1	1	1	533694	384818	313375	1	3.8	Dakhilyia	Dakhilyia
2023	36	33.9699	39.7139	5.27651	1.4	5	1	5	5	533694	384818	313375	0.5	5.85714	Dakhilyia	Dakhilyia
2023	37	31.2427	48.7381	5.7346	0	2	2	1	2	533694	384818	313375	0.6	3.57143	Dakhilyia	Dakhilyia
2023	38	32.5067	45.0409	4.89196	2.8	8	6	8	8	533694	384818	313375	0.6	4	Dakhilyia	Dakhilyia
2023	39	32.1436	46.6121	4.47661	9.65	12	7	12	12	533694	384818	313375	0.347826	4.125	Dakhilyia	Dakhilyia
2023	40	32.0792	28.8455	4.92438	0	9	7	9	9	533694	384818	313375	0.6	4.55556	Dakhilyia	Dakhilyia
2023	41	33.2467	25.0882	4.59587	0	6	2	6	6	533694	384818	313375	0.533333	4.875	Dakhilyia	Dakhilyia
2023	42	31.876	35.6064	4.85789	0	22	14	19	22	533694	384818	313375	0.466667	3.71429	Dakhilyia	Dakhilyia
2023	43	29.7249	43.1794	4.99012	2.4	11	8	11	11	533694	384818	313375	0.625	3.6	Dakhilyia	Dakhilyia
2023	44	27.4335	51.0536	4.92336	1.1	15	6	14	15	533694	384818	313375	0.625	5.4	Dakhilyia	Dakhilyia
2023	45	27.2393	40.5848	4.3122	0.45	17	8	17	17	533694	384818	313375	1	1.66667	Dakhilyia	Dakhilyia
2023	46	26.2606	45.0997	4.73408	1.45	15	7	15	15	533694	384818	313375	0.6875	7	Dakhilyia	Dakhilyia
2023	47	24.903	43.9479	3.74226	0	12	10	12	12	533694	384818	313375	0.888889	5	Dakhilyia	Dakhilyia
2023	48	24.45	49.4524	4.13214	0	8	4	8	8	533694	384818	313375	0.684211	4.46154	Dakhilyia	Dakhilyia
2023	49	23.7231	52.9018	4.02277	0.2	22	15	22	22	533694	384818	313375	0.769231	4.6	Dakhilyia	Dakhilyia
2023	50	22.4817	37.0134	3.8003	0	30	14	30	30	533694	384818	313375	1	3.14286	Dakhilyia	Dakhilyia
2023	51	21.3713	39.8214	3.69524	0	18	12	18	18	533694	384818	313375	0.692308	4.88889	Dakhilyia	Dakhilyia
2023	52	20.1305	43.2664	3.43705	0	7	2	7	7	533694	384818	313375	0.538462	2.57143	Dakhilyia	Dakhilyia
2023	53	22.0302	51.3125	3.39866	0	0	0	0	0	533694	384818	313375	0.268786	3.56553	Dakhilyia	Dakhilyia
2024	1	21.4528	45.119	4.36696	0	4	2	4	4	555250	392931	325961	0.571429	5	Dakhilyia	Dakhilyia
2024	2	19.8897	42.6101	3.83423	0	0	0	0	0	555250	392931	325961	0.384615	4.6	Dakhilyia	Dakhilyia
2024	3	22.5086	39.1726	4.56443	0	2	1	2	2	555250	392931	325961	0.642857	4.77778	Dakhilyia	Dakhilyia
2024	4	21.4524	45.6369	3.78943	0	4	1	4	4	555250	392931	325961	0.642857	3.33333	Dakhilyia	Dakhilyia
2024	5	24.0348	46.6042	5.59092	0	3	1	3	3	555250	392931	325961	1	3.66667	Dakhilyia	Dakhilyia
2024	6	20.8935	41.6324	5.18199	0	0	0	0	0	555250	392931	325961	0.642857	4	Dakhilyia	Dakhilyia
2024	7	22.1969	63.8807	4.42964	32.8	0	0	0	0	555250	392931	325961	0.400946	3.50131	Dakhilyia	Dakhilyia
2024	8	23.2563	39.8185	5.35863	0	3	3	2	2	555250	392931	325961	0.477557	3.22461	Dakhilyia	Dakhilyia
2024	9	21.869	47.2455	6.26548	0.1	0	0	0	0	555250	392931	325961	0.313559	2.62162	Dakhilyia	Dakhilyia
2024	10	21.2135	75.1228	4.06545	37.55	0	0	0	0	555250	392931	325961	0.40678	3	Dakhilyia	Dakhilyia
2024	11	24.708	47.8438	4.27094	0.9	1	0	1	1	555250	392931	325961	0.176471	3.22222	Dakhilyia	Dakhilyia
2024	12	27.9943	38.3869	4.49821	0	0	0	0	0	555250	392931	325961	0.239437	2.82353	Dakhilyia	Dakhilyia
2024	13	26.1897	31.8328	6.57682	0	0	0	0	0	555250	392931	325961	0.461538	2.72222	Dakhilyia	Dakhilyia
2024	14	27.308	23.7548	5.85047	24.9975	0	0	0	0	555250	392931	325961	0.432432	3.875	Dakhilyia	Dakhilyia
2024	15	29.2351	38.3854	4.87932	13	3	0	3	3	555250	392931	325961	0.625	3.26667	Dakhilyia	Dakhilyia
2024	16	25.2376	56.692	6.2367	27.7	0	0	0	0	555250	392931	325961	0.482143	3.62963	Dakhilyia	Dakhilyia
2024	17	28.9105	40.0105	5.75952	0.15	0	0	0	0	555250	392931	325961	0.413793	2.70833	Dakhilyia	Dakhilyia
2024	18	30.0994	39.0142	5.32144	0.1	1	0	1	0	555250	392931	325961	0.344828	3	Dakhilyia	Dakhilyia
2024	19	32.3696	33.0625	5.27738	6.55	3	1	3	2	555250	392931	325961	0.516667	6.70968	Dakhilyia	Dakhilyia
2024	20	32.6786	27.5427	4.7967	0	8	5	8	8	555250	392931	325961	0.474576	3.92857	Dakhilyia	Dakhilyia
2024	21	35.4185	17.3155	5.75707	0	7	4	7	7	555250	392931	325961	0.59322	5.22857	Dakhilyia	Dakhilyia
2024	22	37.2879	27.3226	5.15322	0	26	16	25	24	555250	392931	325961	0.583333	6.94286	Dakhilyia	Dakhilyia
2024	23	34.3876	39.1566	5.79251	2.05	9	4	9	8	555250	392931	325961	0.393443	5.20833	Dakhilyia	Dakhilyia
2024	24	34.7769	31.0312	5.0881	5.7	9	4	9	9	555250	392931	325961	0.297872	3	Dakhilyia	Dakhilyia
2024	25	37.9981	22.5759	4.85878	0.25	2	2	2	2	555250	392931	325961	0.25	2.6	Dakhilyia	Dakhilyia
2024	26	38.3128	23.0714	5.22128	1.55	0	0	0	0	555250	392931	325961	0.362069	2.2381	Dakhilyia	Dakhilyia
2024	27	37.9692	15.4926	6.67991	0	2	1	2	2	555250	392931	325961	0.125	1.28571	Dakhilyia	Dakhilyia
2024	28	35.4165	41.8114	5.56495	0.65	2	2	1	2	555250	392931	325961	0.129032	1.375	Dakhilyia	Dakhilyia
2024	29	36.2246	39.4345	5.08185	2.4	1	1	1	1	555250	392931	325961	0.0967742	1.5	Dakhilyia	Dakhilyia
2024	30	36.3512	34.0506	5.89563	8.1	0	0	0	0	555250	392931	325961	0.0227273	1	Dakhilyia	Dakhilyia
2024	31	36.5523	32.1984	5.60599	0.15	1	1	1	1	555250	392931	325961	0.047619	2	Dakhilyia	Dakhilyia
2024	32	32.4778	51.8527	5.13601	5.55	0	0	0	0	555250	392931	325961	0.123288	1.55556	Dakhilyia	Dakhilyia
2024	33	34.2915	45.6071	4.95699	8.25	0	0	0	0	555250	392931	325961	0.0625	2	Dakhilyia	Dakhilyia
2024	34	30.7186	59.0804	5.86458	8.05	1	0	1	0	555250	392931	325961	0.0434783	1	Dakhilyia	Dakhilyia
2024	35	35.2965	32.2152	4.7756	0.65	0	0	0	0	555250	392931	325961	0.118812	1.33333	Dakhilyia	Dakhilyia
2024	36	32.1189	48.1756	5.5625	6.9	0	0	0	0	555250	392931	325961	0.0849057	1.33333	Dakhilyia	Dakhilyia
2024	37	34.1609	31.9762	4.76736	0	0	0	0	0	555250	392931	325961	0.375	2	Dakhilyia	Dakhilyia
2024	38	33.5112	32.5625	4.9494	0	0	0	0	0	555250	392931	325961	0.0970874	1.1	Dakhilyia	Dakhilyia
2024	39	31.7948	43.0685	5.09896	1.75	0	0	0	0	555250	392931	325961	0.119266	1.69231	Dakhilyia	Dakhilyia
2024	40	30.3103	49.2202	5.12872	2.95	0	0	0	0	555250	392931	325961	0.122222	1.36364	Dakhilyia	Dakhilyia
2024	41	30.2429	38.7634	4.62009	0.85	0	0	0	0	555250	392931	325961	0.208333	4.1	Dakhilyia	Dakhilyia
2024	42	29.0927	51.7024	5.4311	16.55	1	1	0	1	555250	392931	325961	0.153846	3	Dakhilyia	Dakhilyia
2024	43	29.5147	39.5149	3.7939	0.75	0	0	0	0	555250	392931	325961	0.211111	2.78947	Dakhilyia	Dakhilyia
2024	44	29.0689	33.4226	3.88199	0	1	0	1	1	555250	392931	325961	0.392857	2.56522	Dakhilyia	Dakhilyia
2024	45	28.3094	34.8125	3.5592	0	4	3	2	4	555250	392931	325961	0.171875	4.54545	Dakhilyia	Dakhilyia
2024	46	26.2606	45.0997	4.73408	0	2	1	2	1	555250	392931	325961	0.273381	3.18421	Dakhilyia	Dakhilyia
2024	47	24.903	43.9479	3.74226	3.48196	3	1	3	3	555250	392931	325961	0.265823	4.80952	Dakhilyia	Dakhilyia
2024	48	24.45	49.4524	4.13214	3.48196	0	0	0	0	555250	392931	325961	0.552941	3.2766	Dakhilyia	Dakhilyia
2024	49	23.7231	52.9018	4.02277	3.48196	2	2	2	2	555250	392931	325961	0.268817	2.4	Dakhilyia	Dakhilyia
2024	50	22.4817	37.0134	3.8003	3.48196	0	0	0	0	555250	392931	325961	0.376	4.2766	Dakhilyia	Dakhilyia
2024	51	21.3713	39.8214	3.69524	3.48196	1	1	1	1	555250	392931	325961	0.231481	3.04	Dakhilyia	Dakhilyia
2024	52	20.1305	43.2664	3.43705	3.48196	0	0	0	0	555250	392931	325961	0.261194	2.39394	Dakhilyia	Dakhilyia
2023	1	21.4563	59.75	3.94375	0	1	1	1	1	872014	576554	529661	0.524272	3	North Batinah	North Batinah
2023	2	21.8134	61.006	4.85417	2.2	2	0	2	2	872014	576554	529661	0.427184	2.59091	North Batinah	North Batinah
2023	3	20.9086	63.369	5.03452	0	0	0	0	0	872014	576554	529661	0.495726	2.60345	North Batinah	North Batinah
2023	4	20.7497	57.5774	5.47262	0	2	2	2	0	872014	576554	529661	0.410853	3.07547	North Batinah	North Batinah
2023	5	18.2113	69.9613	5.5381	36.1	2	2	2	0	872014	576554	529661	0.416667	2.76364	North Batinah	North Batinah
2023	6	21.1735	73.6101	4.34732	0.9	0	0	0	0	872014	576554	529661	0.466173	2.26727	North Batinah	North Batinah
2023	7	22.3125	56.0536	5.5006	0	0	0	0	0	872014	576554	529661	0.442078	3.37908	North Batinah	North Batinah
2023	8	23.1622	70.6518	4.10714	0.2	2	1	2	2	872014	576554	529661	0.494968	2.51045	North Batinah	North Batinah
2023	9	23.4324	61.3395	4.23597	0.2	2	0	2	2	872014	576554	529661	0.532587	3.145	North Batinah	North Batinah
2023	10	24.5646	69.6518	4.20506	1	0	0	0	0	872014	576554	529661	0.485981	2.70492	North Batinah	North Batinah
2023	11	25.2494	68.5714	4.02292	0	3	3	1	3	872014	576554	529661	0.50423	2.73394	North Batinah	North Batinah
2023	12	27.1408	45.747	5.03214	0	1	1	1	0	872014	576554	529661	0.52207	4.31644	North Batinah	North Batinah
2023	13	24.6375	52.5744	6.49851	5.6	6	2	4	6	872014	576554	529661	0.365083	4.144	North Batinah	North Batinah
2023	14	25.7374	56.1383	5.30417	0	8	4	8	8	872014	576554	529661	0.444407	3.53981	North Batinah	North Batinah
2023	15	25.4616	54.9554	5.96429	0	8	4	8	8	872014	576554	529661	0.387178	3.57871	North Batinah	North Batinah
2023	16	29.6351	48.4762	5.81786	0	12	4	10	10	872014	576554	529661	0.417348	4.21421	North Batinah	North Batinah
2023	17	28.7339	47.7708	5.09673	0	8	6	8	8	872014	576554	529661	0.496765	4.25084	North Batinah	North Batinah
2023	18	29.0458	55.6458	5.23185	2	40	28	30	40	872014	576554	529661	0.44305	3.89508	North Batinah	North Batinah
2023	19	30.4438	48.372	5.1994	0	34	18	26	34	872014	576554	529661	0.475024	4.28488	North Batinah	North Batinah
2023	20	34.7613	30.9077	5.53631	0	40	30	36	38	872014	576554	529661	0.517726	5.64676	North Batinah	North Batinah
2023	21	36.4155	24.1339	7.21935	4.9	18	8	18	18	872014	576554	529661	0.39298	6.51538	North Batinah	North Batinah
2023	22	35.7304	38.619	5.85714	17.3	46	26	36	46	872014	576554	529661	0.480076	6.59657	North Batinah	North Batinah
2023	23	36.0176	37.5208	6.73185	0.1	16	14	12	16	872014	576554	529661	0.357269	5.21651	North Batinah	North Batinah
2023	24	36.6429	41.1577	5.34643	0	12	4	12	12	872014	576554	529661	0.470514	5.05093	North Batinah	North Batinah
2023	25	36.2827	51.3542	5.60923	0	2	0	2	2	872014	576554	529661	0.389792	4.33598	North Batinah	North Batinah
2023	26	35.5393	61.8988	5.52143	0	6	6	4	6	872014	576554	529661	0.343583	3.59479	North Batinah	North Batinah
2023	27	34.271	69.8805	6.23975	0	6	2	4	6	872014	576554	529661	0.234597	2.96778	North Batinah	North Batinah
2023	28	34.7538	70.6813	5.3993	0	0	0	0	0	872014	576554	529661	0.310736	2.97187	North Batinah	North Batinah
2023	29	34.158	73.2232	5.9	0	0	0	0	0	872014	576554	529661	0.250128	2.75176	North Batinah	North Batinah
2023	30	34.069	72.7649	5.88839	0.2	0	0	0	0	872014	576554	529661	0.254724	2.79567	North Batinah	North Batinah
2023	31	32.6646	71.6071	6.24196	0	6	6	4	6	872014	576554	529661	0.232582	2.77718	North Batinah	North Batinah
2023	32	33.411	69.7798	5.1375	0	3	1	2	3	872014	576554	529661	0.348062	2.98179	North Batinah	North Batinah
2023	33	34.9554	66.4464	5.36786	0	6	4	0	6	872014	576554	529661	0.336344	3.26791	North Batinah	North Batinah
2023	34	34.4601	59.756	4.71577	0	0	0	0	0	872014	576554	529661	0.368421	1.85714	North Batinah	North Batinah
2023	35	35.4807	54.8899	4.83036	0	0	0	0	0	872014	576554	529661	0.45	2.375	North Batinah	North Batinah
2023	36	32.0765	76.503	6.21399	0.1	2	0	2	2	872014	576554	529661	0.35	1.66667	North Batinah	North Batinah
2023	37	31.9295	74.8036	4.62589	0	0	0	0	0	872014	576554	529661	0.45	3.33333	North Batinah	North Batinah
2023	38	32.553	74.1339	5.08899	0	0	0	0	0	872014	576554	529661	0.3	2.66667	North Batinah	North Batinah
2023	39	34.0753	56.7113	4.34435	0	0	0	0	0	872014	576554	529661	0.45	2.5	North Batinah	North Batinah
2023	40	32.2568	49.4405	4.36101	0	1	0	0	0	872014	576554	529661	0.4	3.375	North Batinah	North Batinah
2023	41	32.7078	54.8582	4.05982	52.5	1	1	1	1	872014	576554	529661	0.7	2.92857	North Batinah	North Batinah
2023	42	31.7375	66.8571	4.19167	0	0	0	0	0	872014	576554	529661	0.4	3.375	North Batinah	North Batinah
2023	43	30.0241	73.6042	4.4253	0	2	2	0	0	872014	576554	529661	0.933333	2.84615	North Batinah	North Batinah
2023	44	28.7613	66.9762	4.47202	0.9	1	1	1	0	872014	576554	529661	0.5	2.2	North Batinah	North Batinah
2023	45	28.3297	60.0362	4.3929	20	1	1	1	0	872014	576554	529661	0.333333	2.33333	North Batinah	North Batinah
2023	46	26.936	66.3274	3.97857	0.2	2	2	0	0	872014	576554	529661	0	2.98154	North Batinah	North Batinah
2023	47	25.8021	57.0357	4.44167	0.2	2	2	2	2	872014	576554	529661	0	0	North Batinah	North Batinah
2023	48	26.1979	65.2798	4.3122	0.9	0	0	0	0	872014	576554	529661	0	0	North Batinah	North Batinah
2023	49	25.3914	68.2976	3.96071	0	0	0	0	0	872014	576554	529661	1	5.5	North Batinah	North Batinah
2023	50	23.6289	54.9583	3.67024	0	0	0	0	0	872014	576554	529661	0.692308	3.44444	North Batinah	North Batinah
2023	51	23.0256	48.2649	4.47589	0	0	0	0	0	872014	576554	529661	0.857143	3.33333	North Batinah	North Batinah
2023	52	22.2836	56.2292	4.4747	0	0	0	0	0	872014	576554	529661	0.426989	4.65978	North Batinah	North Batinah
2023	53	23.0589	67.7054	3.675	0	0	0	0	0	872014	576554	529661	0.461538	2.5	North Batinah	North Batinah
2024	1	22.9783	55.3512	4.73482	0	0	0	0	0	917546	588704	560611	0.157895	5	North Batinah	North Batinah
2024	2	21.3333	53.003	4.43571	0	1	1	1	1	917546	588704	560611	0.666667	4.2	North Batinah	North Batinah
2024	3	23.4283	49.622	4.9994	0	0	0	0	0	917546	588704	560611	0.55814	2.5	North Batinah	North Batinah
2024	4	22.3625	61.0327	4.19673	0.3	3	1	1	1	917546	588704	560611	0.66	3.5	North Batinah	North Batinah
2024	5	23.4152	51.3274	5.44673	1	0	0	0	0	917546	588704	560611	0.651163	3.90909	North Batinah	North Batinah
2024	6	21.1086	47.8006	4.87292	2	1	1	1	0	917546	588704	560611	0.578947	3.46429	North Batinah	North Batinah
2024	7	22.955	80.1262	4.50583	31.4	1	1	1	0	917546	588704	560611	0.526316	4.54545	North Batinah	North Batinah
2024	8	22.8568	54.1012	5.09762	0.3	1	1	0	0	917546	588704	560611	0.142857	2.9	North Batinah	North Batinah
2024	9	21.9479	57.8274	6.17708	3.4	1	1	1	1	917546	588704	560611	0.294872	5.11111	North Batinah	North Batinah
2024	10	22.7768	80.3274	5.12262	35.9	1	1	1	1	917546	588704	560611	0.325203	3.17391	North Batinah	North Batinah
2024	11	24.575	65.5744	4.40714	0.2	2	1	2	2	917546	588704	560611	0.45679	3.55	North Batinah	North Batinah
2024	12	27.1036	68.7649	4.25208	0.6	6	2	5	6	917546	588704	560611	0.4375	2.35135	North Batinah	North Batinah
2024	13	26.0372	45.4077	6.11815	0	18	12	10	18	917546	588704	560611	0.603175	2.77551	North Batinah	North Batinah
2024	14	26.8795	41.3065	4.35327	0	10	7	4	9	917546	588704	560611	0.428571	3.52632	North Batinah	North Batinah
2024	15	30.972	40.5298	5.23542	0.1	11	7	4	11	917546	588704	560611	0.605263	3.74359	North Batinah	North Batinah
2024	16	26.2405	67.686	5.29925	44.4	40	27	31	40	917546	588704	560611	0.637931	8.73913	North Batinah	North Batinah
2024	17	28.6125	58.503	4.9253	0	39	32	16	39	917546	588704	560611	0.719424	6.21622	North Batinah	North Batinah
2024	18	29.6461	64.6786	4.85	0.8	75	65	40	75	917546	588704	560611	0.46875	9.88	North Batinah	North Batinah
2024	19	33.2214	40.3258	4.75006	0	152	127	61	148	917546	588704	560611	0.645833	4.03333	North Batinah	North Batinah
2024	20	34.1815	48.119	5.4	0	158	134	80	149	917546	588704	560611	0.782609	5.5	North Batinah	North Batinah
2024	21	35.2071	34.7024	5.36845	0	143	118	80	139	917546	588704	560611	0.8	9.38889	North Batinah	North Batinah
2024	22	38.4125	27.4561	4.95119	0	85	66	51	80	917546	588704	560611	0.814815	9.66667	North Batinah	North Batinah
2024	23	34.5771	67.5982	5.43095	0	38	27	26	33	917546	588704	560611	0.666667	7.26136	North Batinah	North Batinah
2024	24	36.1878	43.5565	5.40804	0	13	9	11	13	917546	588704	560611	0.563107	3.73529	North Batinah	North Batinah
2024	25	38.056	39.9315	4.56548	0	7	6	5	7	917546	588704	560611	0.415385	4.24138	North Batinah	North Batinah
2024	26	36.4464	59.878	4.8869	0	4	3	4	4	917546	588704	560611	0.4	3.83333	North Batinah	North Batinah
2024	27	37.6911	46.4107	5.3128	0.2	1	1	1	1	917546	588704	560611	0.2	3.98077	North Batinah	North Batinah
2024	28	35.7143	67.3631	5.45357	0	2	2	1	2	917546	588704	560611	0.133028	3	North Batinah	North Batinah
2024	29	35.2586	71.1155	5.72762	0	2	1	1	1	917546	588704	560611	0	2.34483	North Batinah	North Batinah
2024	30	37.792	47.4554	5.16696	0	0	0	0	0	917546	588704	560611	0.127451	2.46154	North Batinah	North Batinah
2024	31	34.6486	67.6101	5.76964	0	4	2	0	0	917546	588704	560611	0.163636	3.11111	North Batinah	North Batinah
2024	32	31.919	72.3869	6.71042	1.4	1	0	1	1	917546	588704	560611	0.2	2.09091	North Batinah	North Batinah
2024	33	31.7152	78.003	6.13423	0.2	0	0	0	0	917546	588704	560611	0.190909	1.90476	North Batinah	North Batinah
2024	34	31.9271	72.4464	5.77619	0	0	0	0	0	917546	588704	560611	0.216981	2.08696	North Batinah	North Batinah
2024	35	34.2033	62.3631	5.10387	0	1	0	0	0	917546	588704	560611	0.336538	1.71429	North Batinah	North Batinah
2024	36	32.2227	68.4534	5.45898	0	0	0	0	0	917546	588704	560611	0.316832	2.1875	North Batinah	North Batinah
2024	37	33.1286	66.5595	4.52827	0	0	0	0	0	917546	588704	560611	0.31068	2.125	North Batinah	North Batinah
2024	38	33.0571	60.2976	4.41101	0	0	0	0	0	917546	588704	560611	0.29703	2.6	North Batinah	North Batinah
2024	39	32.0661	74.1369	4.58363	0	0	0	0	0	917546	588704	560611	0.36	3.30556	North Batinah	North Batinah
2024	40	32.6679	55.1764	4.51696	0	2	2	2	1	917546	588704	560611	0.37	2.37838	North Batinah	North Batinah
2024	41	31.4274	59.5387	4.65565	0	0	0	0	0	917546	588704	560611	0.383838	3.13158	North Batinah	North Batinah
2024	42	31.1545	59.1667	4.77857	0.3	0	0	0	0	917546	588704	560611	0.424242	3.47619	North Batinah	North Batinah
2024	43	30.9444	65.4547	4.43878	0	0	0	0	0	917546	588704	560611	0.373737	3.27027	North Batinah	North Batinah
2024	44	29.8833	54.6518	4.70774	0	0	0	0	0	917546	588704	560611	0.515152	2.72549	North Batinah	North Batinah
2024	45	29.3979	52.8264	4.17431	0	0	0	0	0	917546	588704	560611	0.5	3.40816	North Batinah	North Batinah
2024	46	26.936	66.3274	3.97857	2.73469	0	0	0	0	917546	588704	560611	0.6	3.86667	North Batinah	North Batinah
2024	47	25.8021	57.0357	4.44167	2.73469	0	0	0	0	917546	588704	560611	0.53	4.79245	North Batinah	North Batinah
2024	48	26.1979	65.2798	4.3122	2.73469	0	0	0	0	917546	588704	560611	0.534653	4.2963	North Batinah	North Batinah
2024	49	25.3914	68.2976	3.96071	2.73469	1	1	1	1	917546	588704	560611	0.59	3.05085	North Batinah	North Batinah
2024	50	23.6289	54.9583	3.67024	2.73469	0	0	0	0	917546	588704	560611	0.584158	3.67797	North Batinah	North Batinah
2024	51	23.0256	48.2649	4.47589	2.73469	0	0	0	0	917546	588704	560611	0.598039	3.44262	North Batinah	North Batinah

## Sheet: S2 District
Year	Epi week	Temperature	Humidity	Wind	Rain	Total Patient	Male Patient	Omani Patient	Local Case	Total population	Omani Population	Male Population	Mosquito traps positivity	Mosquito density	Governorate	District
2020	1	24.8717	60.5417	5.24667	0	0	0	0	0	472913	253423	298120	0.7009	3.75756	Muscat	Seeb
2020	2	30.5226	64.6071	6.0625	35.2	0	0	0	0	472913	253423	298120	0	0	Muscat	Seeb
2020	3	18.1256	63.0119	5.8875	43.2	0	0	0	0	472913	253423	298120	0	0.123861	Muscat	Seeb
2020	4	22.5226	64.8988	6.90714	0	0	0	0	0	472913	253423	298120	0.705219	3.11856	Muscat	Seeb
2020	5	20.672	55.7619	6.09762	0.6	0	0	0	0	472913	253423	298120	0.764065	3.61728	Muscat	Seeb
2020	6	31.9792	66.7847	5.87778	0	0	0	0	0	472913	253423	298120	0.510064	3.00361	Muscat	Seeb
2020	7	23.3012	59.3214	5.01488	0	0	0	0	0	472913	253423	298120	0.745183	3.96376	Muscat	Seeb
2020	8	22.9458	69.7679	4.54048	0	0	0	0	0	472913	253423	298120	0.74838	4.1017	Muscat	Seeb
2020	9	24.0685	67.756	5.51131	0	0	0	0	0	472913	253423	298120	0.70074	3.6224	Muscat	Seeb
2020	10	31.2923	55.25	6.36069	0	0	0	0	0	472913	253423	298120	0.532531	2.93287	Muscat	Seeb
2020	11	26.2411	57.9762	5.09925	0	0	0	0	0	472913	253423	298120	0.677281	3.76566	Muscat	Seeb
2020	12	25.119	72.6488	6.87738	27	0	0	0	0	472913	253423	298120	0	0.582846	Muscat	Seeb
2020	13	23.972	66.006	6.85179	2.2	0	0	0	0	472913	253423	298120	0.598493	2.85849	Muscat	Seeb
2020	14	25.9581	58.8952	7.11821	0	0	0	0	0	472913	253423	298120	0.630286	2.87685	Muscat	Seeb
2020	15	31.3333	60.6964	4.73095	0	0	0	0	0	472913	253423	298120	0.564586	3.6058	Muscat	Seeb
2020	16	27.4696	77.3333	6.49048	0	0	0	0	0	472913	253423	298120	0.581096	2.90155	Muscat	Seeb
2020	17	31.2679	42.4643	5.14048	0	0	0	0	0	472913	253423	298120	0.585636	3.59128	Muscat	Seeb
2020	18	28.6976	52.9464	6.96786	0	0	0	0	0	472913	253423	298120	0.580659	2.83614	Muscat	Seeb
2020	19	33.3786	60.9345	5.41131	0	0	0	0	0	472913	253423	298120	0.499393	3.1812	Muscat	Seeb
2020	20	29.7339	54.9464	5.93452	0	0	0	0	0	472913	253423	298120	0.580031	3.21651	Muscat	Seeb
2020	21	33.9232	54.2738	6.52024	0	0	0	0	0	472913	253423	298120	0.469225	2.7162	Muscat	Seeb
2020	22	36.8369	37.2798	8.67917	0	0	0	0	0	472913	253423	298120	0.374302	1.73818	Muscat	Seeb
2020	23	29.7216	62.118	6.23687	0	0	0	0	0	472913	253423	298120	0.560691	3.01852	Muscat	Seeb
2020	24	30.7054	68.8333	5.1	0	0	0	0	0	472913	253423	298120	0.556164	3.40567	Muscat	Seeb
2020	25	33.4726	76.8274	5.74405	0	0	0	0	0	472913	253423	298120	0.462419	2.88519	Muscat	Seeb
2020	26	32.8417	71.2976	5.83214	0	0	0	0	0	472913	253423	298120	0.483858	2.93272	Muscat	Seeb
2020	27	28.7882	59.9375	6.12083	0	0	0	0	0	472913	253423	298120	0.588853	3.14448	Muscat	Seeb
2020	28	30.6417	71.8214	5.86071	0	0	0	0	0	472913	253423	298120	0.533105	3.04455	Muscat	Seeb
2020	29	31.7036	78.2321	7.45952	0	0	0	0	0	472913	253423	298120	0.456788	2.21417	Muscat	Seeb
2020	30	31.4774	74.6488	6.86071	0	0	0	0	0	472913	253423	298120	0.483358	2.52571	Muscat	Seeb
2020	31	30.0962	66.8916	5.97875	0	0	0	0	0	472913	253423	298120	0.550806	3.06838	Muscat	Seeb
2020	32	33.0681	51.5972	6.24653	0	0	0	0	0	472913	253423	298120	0.500459	2.91208	Muscat	Seeb
2020	33	29.0852	78.3346	5.9051	0	0	0	0	0	472913	253423	298120	0.557186	3.0578	Muscat	Seeb
2020	34	30.897	80.4405	6.50536	0	0	0	0	0	472913	253423	298120	0.49637	2.66574	Muscat	Seeb
2020	35	30.7423	78.1893	5.92286	0	0	0	0	0	472913	253423	298120	0.51867	2.95388	Muscat	Seeb
2020	36	28.674	59.593	5.68952	0	0	0	0	0	472913	253423	298120	0.603173	3.34594	Muscat	Seeb
2020	37	30.5042	63.8631	5.04048	0	0	0	0	0	472913	253423	298120	0.57055	3.48854	Muscat	Seeb
2020	38	32.3621	50.2798	5.08294	0	0	0	0	0	472913	253423	298120	0.54893	3.48244	Muscat	Seeb
2020	39	32.3161	49.875	4.86726	0	0	0	0	0	472913	253423	298120	0.556219	3.58462	Muscat	Seeb
2020	40	28.3194	65	6.35069	0	0	0	0	0	472913	253423	298120	0.58541	3.02443	Muscat	Seeb
2020	41	31.7543	61.3421	5.93892	0	0	0	0	0	472913	253423	298120	0.522667	3.03848	Muscat	Seeb
2020	42	26.7031	44.2158	4.98332	0	0	0	0	0	472913	253423	298120	0.692297	3.91352	Muscat	Seeb
2020	43	26.4589	48.6548	4.54881	0	0	0	0	0	472913	253423	298120	0.701811	4.08112	Muscat	Seeb
2020	44	25.2036	62.119	5.325	0	0	0	0	0	472913	253423	298120	0.688607	3.6891	Muscat	Seeb
2020	45	30.21	57.506	5.23988	0.4	0	0	0	0	472913	253423	298120	0.56946	3.43979	Muscat	Seeb
2020	46	27.5076	62.5996	6.07262	0	1	0	1	1	472913	253423	298120	0.615301	3.21723	Muscat	Seeb
2020	47	25.206	61.0504	6.3041	0	1	1	0	1	472913	253423	298120	0.665088	3.26346	Muscat	Seeb
2020	48	23.5793	57.2386	6.831	2	3	2	1	2	472913	253423	298120	0.629195	2.98671	Muscat	Seeb
2020	49	26.7995	54.6789	5.85987	0	4	1	4	4	472913	253423	298120	0.650218	3.42445	Muscat	Seeb
2020	50	27.8143	65.3929	5.26786	0	12	5	10	12	472913	253423	298120	0.624336	3.53177	Muscat	Seeb
2020	51	21.3685	59.2262	5.39048	0	9	3	5	9	472913	253423	298120	0.780333	3.91123	Muscat	Seeb
2020	52	21.7607	59.9643	5.53274	0	5	3	4	5	472913	253423	298120	0.766384	3.81835	Muscat	Seeb
2020	53	19.8344	50.2708	4.95938	0	0	0	0	0	472913	253423	298120	0.841676	4.27328	Muscat	Seeb
2021	1	34.086	50.2544	6.39684	0	1	1	0	0	468626	258089	288342	0.475276	2.79755	Muscat	Seeb
2021	2	21.7139	61.9821	4.53491	0	4	2	2	4	468626	258089	288342	0.789845	4.2464	Muscat	Seeb
2021	3	21.9929	50.119	5.3875	0	1	0	1	1	468626	258089	288342	0.781008	3.95761	Muscat	Seeb
2021	4	20.6911	60.9167	4.52143	0	0	0	0	0	468626	258089	288342	0.815591	4.32204	Muscat	Seeb
2021	5	28.5954	50.5556	5.3404	0	1	0	1	0	468626	258089	288342	0.628899	3.5868	Muscat	Seeb
2021	6	28.2007	63.9417	5.77779	0	2	1	1	2	468626	258089	288342	0.604661	3.29549	Muscat	Seeb
2021	7	23.1906	75.0737	4.77826	0	0	0	0	0	468626	258089	288342	0.72784	3.93404	Muscat	Seeb
2021	8	24.3338	59.8729	5.25587	0	0	0	0	0	468626	258089	288342	0.714198	3.79107	Muscat	Seeb
2021	9	28.4807	59.6522	5.07513	0	0	0	0	0	468626	258089	288342	0.623372	3.62978	Muscat	Seeb
2021	10	29.3905	63.2143	8.77738	0.4	0	0	0	0	468626	258089	288342	0.487837	1.86471	Muscat	Seeb
2021	11	28.3548	52.8393	4.75417	0	0	0	0	0	468626	258089	288342	0.645797	3.84095	Muscat	Seeb
2021	12	28.2798	50.5	6.01607	0	0	0	0	0	468626	258089	288342	0.618877	3.30559	Muscat	Seeb
2021	13	27.0929	45.7738	5.20357	0	0	0	0	0	468626	258089	288342	0.675043	3.77877	Muscat	Seeb
2021	14	31.9274	66.0298	7.38274	0	0	0	0	0	468626	258089	288342	0.473731	2.34465	Muscat	Seeb
2021	15	29.1006	44.6132	5.40155	0	0	0	0	0	468626	258089	288342	0.625454	3.58328	Muscat	Seeb
2021	16	32.4429	32.0833	5.61488	0	0	0	0	0	468626	258089	288342	0.563387	3.40461	Muscat	Seeb
2021	17	29.6048	40.815	6.05647	2.2	0	0	0	0	468626	258089	288342	0.530368	3.10712	Muscat	Seeb
2021	18	31.5649	62.3214	6.64226	3.2	0	0	0	0	468626	258089	288342	0.401379	2.4525	Muscat	Seeb
2021	19	30.9181	57.6944	5.52302	0	0	0	0	0	468626	258089	288342	0.558731	3.30516	Muscat	Seeb
2021	20	35.0411	41.9762	5.97262	0	0	0	0	0	468626	258089	288342	0.477792	3.00425	Muscat	Seeb
2021	21	36.4673	38.8274	6.87381	0	0	0	0	0	468626	258089	288342	0.426807	2.54826	Muscat	Seeb
2021	22	28.4643	53.6548	6.99702	0	0	0	0	0	468626	258089	288342	0.584132	2.83052	Muscat	Seeb
2021	23	29.8619	73.7647	5.29956	0	0	0	0	0	468626	258089	288342	0.562378	3.32228	Muscat	Seeb
2021	24	33.9819	63.0353	5.29831	0	0	0	0	0	468626	258089	288342	0.484893	3.17712	Muscat	Seeb
2021	25	35.8049	50.4797	8.5423	0	0	0	0	0	468626	258089	288342	0.379897	1.74116	Muscat	Seeb
2021	26	28.4489	55.8597	5.82383	0	0	0	0	0	468626	258089	288342	0.611077	3.33298	Muscat	Seeb
2021	27	31.3281	69.25	6.58452	0	0	0	0	0	468626	258089	288342	0.502834	2.70566	Muscat	Seeb
2021	28	30.5357	72.5	9.74881	5.2	0	0	0	0	468626	258089	288342	0.262121	0.868759	Muscat	Seeb
2021	29	37.3588	46.5944	8.44787	0	0	0	0	0	468626	258089	288342	0.352826	1.72671	Muscat	Seeb
2021	30	35.6143	44.0179	8.28155	0	0	0	0	0	468626	258089	288342	0.401685	1.92622	Muscat	Seeb
2021	31	29.5405	66.0857	5.98595	0.4	0	0	0	0	468626	258089	288342	0.551553	3.07058	Muscat	Seeb
2021	32	29.7994	72.5893	5.14226	0	0	0	0	0	468626	258089	288342	0.569815	3.4064	Muscat	Seeb
2021	33	31.0952	77.5357	7.13512	0	0	0	0	0	468626	258089	288342	0.480356	2.40031	Muscat	Seeb
2021	34	32.6794	68.4224	5.64969	0	0	0	0	0	468626	258089	288342	0.497055	3.04914	Muscat	Seeb
2021	35	26.8315	59.6964	5.7875	0	1	1	0	0	468626	258089	288342	0.643062	3.40969	Muscat	Seeb
2021	36	30.6548	64.3214	6.04762	0	0	0	0	0	468626	258089	288342	0.540363	3.02803	Muscat	Seeb
2021	37	32.235	66.7062	5.1352	0	0	0	0	0	468626	258089	288342	0.523413	3.31927	Muscat	Seeb
2021	38	32.1851	68.2976	4.95357	0	0	0	0	0	468626	258089	288342	0.52662	3.38863	Muscat	Seeb
2021	39	27.8095	61.5536	4.55833	84.8	0	0	0	0	468626	258089	288342	0	0	Muscat	Seeb
2021	40	32.219	63.3929	7.04226	9.6	0	0	0	0	468626	258089	288342	0.162327	1.67515	Muscat	Seeb
2021	41	27.7065	50.7024	4.30179	0	0	0	0	0	468626	258089	288342	0.675961	4.09923	Muscat	Seeb
2021	42	29.4813	64.3784	4.59982	0	2	1	1	0	468626	258089	288342	0.604693	3.73981	Muscat	Seeb
2021	43	28.4011	65.8007	6.65631	0	1	1	0	0	468626	258089	288342	0.574327	2.87664	Muscat	Seeb
2021	44	27.8815	57.5021	5.14898	0	0	0	0	0	468626	258089	288342	0.638866	3.65145	Muscat	Seeb
2021	45	27.4641	65.2994	5.44283	0	0	0	0	0	468626	258089	288342	0.628075	3.47542	Muscat	Seeb
2021	46	24.7931	62.1059	5.43959	0	0	0	0	0	468626	258089	288342	0.695162	3.66241	Muscat	Seeb
2021	47	25.0716	61.4138	4.11973	0	0	0	0	0	468626	258089	288342	0.723875	4.23878	Muscat	Seeb
2021	48	25.4643	59.3298	5.725	0	0	0	0	0	468626	258089	288342	0.676878	3.52107	Muscat	Seeb
2021	49	29.7512	70.2976	5.87917	0	0	0	0	0	468626	258089	288342	0.555725	3.10233	Muscat	Seeb
2021	50	22.1048	62.5129	4.6978	0	0	0	0	0	468626	258089	288342	0.775738	4.1463	Muscat	Seeb
2021	51	23.3786	61.994	4.32798	0	7	4	6	7	468626	258089	288342	0.756682	4.24048	Muscat	Seeb
2021	52	23.4842	72.4667	4.97167	0	1	0	1	1	468626	258089	288342	0.720374	3.85425	Muscat	Seeb
2021	53	21.6458	58.9306	4.92778	0	0	0	0	0	468626	258089	288342	0.786332	4.10321	Muscat	Seeb
2022	1	31.3482	58.1536	5.93155	7.4	1	0	1	1	478424	263410	296020	0.292544	2.45649	Muscat	Seeb
2022	2	24.6262	61.9762	5.9375	0	0	0	0	0	478424	263410	296020	0.686406	3.45212	Muscat	Seeb
2022	3	22.469	63.6071	7.29806	0	0	0	0	0	478424	263410	296020	0.698517	2.95958	Muscat	Seeb
2022	4	20.9292	61.8571	4.61607	0	0	0	0	0	478424	263410	296020	0.806097	4.25755	Muscat	Seeb
2022	5	25.7403	62.3333	4.93403	0	2	1	2	2	478424	263410	296020	0.685922	3.82939	Muscat	Seeb
2022	6	28.9952	65.9167	5.07143	0	0	0	0	0	478424	263410	296020	0.601238	3.54499	Muscat	Seeb
2022	7	21.9608	66.1128	5.11035	9.6	0	0	0	0	478424	263410	296020	0.333333	1.5	Muscat	Seeb
2022	8	23.6214	64.4821	5.38512	0	2	0	2	2	478424	263410	296020	0.719726	3.73411	Muscat	Seeb
2022	9	26.9245	59.1304	6.81694	0	1	1	0	1	478424	263410	296020	0.615324	2.95185	Muscat	Seeb
2022	10	29.7199	72.0012	5.51488	0	6	6	3	6	478424	263410	296020	0.563023	3.25076	Muscat	Seeb
2022	11	27.7042	49.369	5.82262	0	6	2	6	6	478424	263410	296020	0.777778	2.5	Muscat	Seeb
2022	12	28.0598	44.8587	4.85435	0	9	4	8	9	478424	263410	296020	0.663203	3.88538	Muscat	Seeb
2022	13	25.3292	56.881	5.74226	0	21	13	15	20	478424	263410	296020	0.683598	3.54331	Muscat	Seeb
2022	14	31.6494	65.6865	6.03455	0	33	20	27	32	478424	263410	296020	0.515459	2.96316	Muscat	Seeb
2022	15	32.2548	35.7708	5.40238	0	45	34	30	45	478424	263410	296020	0.567124	3.477	Muscat	Seeb
2022	16	30.3755	59.4925	6.13199	0	31	26	23	31	478424	263410	296020	0.552612	3.05028	Muscat	Seeb
2022	17	31.8381	43.5714	6.47857	0	36	24	24	36	478424	263410	296020	0.536153	2.95323	Muscat	Seeb
2022	18	29.0993	66.1625	5.03196	0	26	19	19	26	478424	263410	296020	0.314286	2.54545	Muscat	Seeb
2022	19	30.7193	54.201	5.97964	0	31	17	20	31	478424	263410	296020	0.15	1	Muscat	Seeb
2022	20	35.1375	22.5125	7.9925	0	21	14	17	21	478424	263410	296020	0.466667	3.28571	Muscat	Seeb
2022	21	35.8314	37.3236	5.43819	0	10	6	5	10	478424	263410	296020	0.606061	1.9	Muscat	Seeb
2022	22	25.6327	62.29	6.21401	0	9	5	8	9	478424	263410	296020	0.655502	3.26731	Muscat	Seeb
2022	23	30.6278	65.591	6.25263	0	3	2	3	3	478424	263410	296020	0.533608	2.92712	Muscat	Seeb
2022	24	33.7967	65.532	6.02958	0	4	3	2	4	478424	263410	296020	0.466211	2.84063	Muscat	Seeb
2022	25	34.7431	67.1635	5.00858	0	6	4	6	6	478424	263410	296020	0.368421	1.57143	Muscat	Seeb
2022	26	29.2826	62.4857	6.54048	0	2	0	2	2	478424	263410	296020	0.222222	1	Muscat	Seeb
2022	27	30.6405	74.6429	5.9	3.8	1	0	1	1	478424	263410	296020	0.0952381	1	Muscat	Seeb
2022	28	32.0976	59.9702	5.47262	0.2	2	2	1	1	478424	263410	296020	0.833333	2.06667	Muscat	Seeb
2022	29	31.5406	76.6916	8.5901	4.6	0	0	0	0	478424	263410	296020	0.281694	1.33873	Muscat	Seeb
2022	30	30.65	78.25	7.37619	0.6	0	0	0	0	478424	263410	296020	0.210526	1.25	Muscat	Seeb
2022	31	26.9451	56.9653	6.04722	0	3	2	2	1	478424	263410	296020	0.315789	1.5	Muscat	Seeb
2022	32	30.4125	69.3512	5.2244	0	2	1	1	2	478424	263410	296020	0.64	2.5625	Muscat	Seeb
2022	33	32.2986	74.7999	5.80921	0	0	0	0	0	478424	263410	296020	0.49122	2.94338	Muscat	Seeb
2022	34	31.0588	75.889	5.34565	0	4	2	1	3	478424	263410	296020	0.421053	1.25	Muscat	Seeb
2022	35	27.65	60.0145	5.05638	0	5	2	5	4	478424	263410	296020	0.833333	2	Muscat	Seeb
2022	36	31.8226	65.5193	5.73943	0	1	1	1	1	478424	263410	296020	0.473684	1.25	Muscat	Seeb
2022	37	31.328	65.25	5.25238	0	1	1	1	1	478424	263410	296020	0.578947	1.36364	Muscat	Seeb
2022	38	30.706	72.7857	5.20595	0	2	2	0	1	478424	263410	296020	0.857143	1.61111	Muscat	Seeb
2022	39	27.7279	73.3465	5.81084	0	3	2	2	3	478424	263410	296020	0.736842	1.85714	Muscat	Seeb
2022	40	32.2516	55.0615	6.50836	0	3	1	3	3	478424	263410	296020	0.611111	1.81818	Muscat	Seeb
2022	41	27.85	60.4226	4.64464	0	6	6	4	3	478424	263410	296020	0.647771	3.85122	Muscat	Seeb
2022	42	28.978	64.2733	4.78164	0	12	6	10	9	478424	263410	296020	0.611816	3.68953	Muscat	Seeb
2022	43	28.9583	45.8903	4.40893	0	8	6	6	8	478424	263410	296020	0.652211	4.02128	Muscat	Seeb
2022	44	27.9399	55.0417	5.46369	0	11	6	7	10	478424	263410	296020	0.85	2	Muscat	Seeb
2022	45	29.3577	61.5476	5.02202	0	17	14	13	17	478424	263410	296020	0.601343	3.58486	Muscat	Seeb
2022	46	27.0506	59.6726	4.2881	0	20	11	15	20	478424	263410	296020	0.676671	4.06334	Muscat	Seeb
2022	47	25.7274	65.2857	4.18929	0	21	18	16	21	478424	263410	296020	0.700537	4.1346	Muscat	Seeb
2022	48	25.6943	58.0896	5.52269	0	33	23	27	26	478424	263410	296020	0.648649	2.08333	Muscat	Seeb
2022	49	31.35	62.5476	5.01845	0	40	26	34	34	478424	263410	296020	0.666667	3.16667	Muscat	Seeb
2022	50	23.4746	60.5465	4.87924	0	24	14	22	21	478424	263410	296020	0.631579	2.33333	Muscat	Seeb
2022	51	24.0857	54.7857	6.59524	0	12	8	11	12	478424	263410	296020	0.84	4.04762	Muscat	Seeb
2022	52	22.5604	69.2135	4.88021	4.4	0	0	0	0	478424	263410	296020	0.714286	2.6	Muscat	Seeb
2023	1	21.7417	67.9167	5.18333	0	39	18	36	38	524696	268580	317477	0.578947	2.09091	Muscat	Seeb
2023	2	22.2548	60.5833	5.71131	3.8	39	21	29	39	524696	268580	317477	0.619048	1.92308	Muscat	Seeb
2023	3	21.8292	59.6131	6.33869	0	29	17	22	28	524696	268580	317477	0.619048	3.15385	Muscat	Seeb
2023	4	21.7708	55.8214	6.46071	0	22	16	19	22	524696	268580	317477	0.684211	4.76923	Muscat	Seeb
2023	5	20.2815	54.9464	8.45179	2.2	14	9	11	13	524696	268580	317477	0.333333	3.83333	Muscat	Seeb
2023	6	21.6304	69.2083	5.79107	0	13	8	8	13	524696	268580	317477	0.888889	2.8125	Muscat	Seeb
2023	7	22.4964	61.4524	5.70119	0	14	10	12	12	524696	268580	317477	0.7	4.21429	Muscat	Seeb
2023	8	23.1429	74.3036	4.74702	0	31	16	28	29	524696	268580	317477	0.769231	6.2	Muscat	Seeb
2023	9	23.6133	60.5003	4.79154	0	13	7	10	13	524696	268580	317477	0.947368	7.88889	Muscat	Seeb
2023	10	25.1803	78.2676	5.89921	0	18	10	17	18	524696	268580	317477	1	6.10526	Muscat	Seeb
2023	11	25.8714	61.1548	6.2381	0	24	13	21	23	524696	268580	317477	0.95	4.89474	Muscat	Seeb
2023	12	27.1909	48.6345	5.06667	0	33	18	25	33	524696	268580	317477	1	5.58333	Muscat	Seeb
2023	13	25.6268	54.2663	7.69457	1	35	21	27	35	524696	268580	317477	0.888889	3.6875	Muscat	Seeb
2023	14	26.025	59.1607	5.77381	0.6	45	25	37	45	524696	268580	317477	0.9	4.05556	Muscat	Seeb
2023	15	25.5708	61.6607	6.65238	0	42	25	30	41	524696	268580	317477	0.842105	2.75	Muscat	Seeb
2023	16	29.8089	50.9783	6.13758	0	80	45	56	80	524696	268580	317477	0.733333	2.90909	Muscat	Seeb
2023	17	29.5548	53.2619	6.69048	0.4	73	47	56	73	524696	268580	317477	0.8	3.3125	Muscat	Seeb
2023	18	29.653	54.9702	6.96786	0	122	81	101	122	524696	268580	317477	0.777778	1.78571	Muscat	Seeb
2023	19	29.8192	55.0455	5.92446	0	95	59	62	95	524696	268580	317477	0.722222	2.53846	Muscat	Seeb
2023	20	34.6655	35.0179	6.76012	0	160	94	127	160	524696	268580	317477	0.666667	3.5	Muscat	Seeb
2023	21	36.4143	27.7024	7.02798	0	90	62	60	90	524696	268580	317477	0.444444	2.25	Muscat	Seeb
2023	22	37.331	32.6488	8.33571	0.4	46	19	36	46	524696	268580	317477	0.117647	3	Muscat	Seeb
2023	23	36.0552	40.559	7.55805	0	38	16	34	38	524696	268580	317477	0.166667	2.33333	Muscat	Seeb
2023	24	37.1012	34.1726	6.075	0	19	13	14	19	524696	268580	317477	0.105263	1	Muscat	Seeb
2023	25	35.5167	55.7381	5.65714	0	20	9	16	20	524696	268580	317477	0.452218	2.993	Muscat	Seeb
2023	26	34.5649	66.3284	6.03644	0	5	3	4	5	524696	268580	317477	0.446967	2.78532	Muscat	Seeb
2023	27	33.816	70.095	6.55815	0	6	3	6	6	524696	268580	317477	0.444618	2.56367	Muscat	Seeb
2023	28	32.7173	72.0476	6.42857	0	6	4	6	3	524696	268580	317477	0.470128	2.66826	Muscat	Seeb
2023	29	32.5944	77.2673	5.78706	0	0	0	0	0	524696	268580	317477	0.25	1.5	Muscat	Seeb
2023	30	32.3093	75.4665	5.64221	0	0	0	0	0	524696	268580	317477	0.4375	1.42857	Muscat	Seeb
2023	31	31.0836	72.9786	8.67274	0	0	0	0	0	524696	268580	317477	0.333333	2.4	Muscat	Seeb
2023	32	31.5065	82.1667	5.92857	0	1	1	1	1	524696	268580	317477	0.470588	2	Muscat	Seeb
2023	33	33.847	68.1607	6.21964	0	4	2	3	1	524696	268580	317477	0.5	1.125	Muscat	Seeb
2023	34	33.3458	66.7917	6.24762	0	3	2	2	1	524696	268580	317477	0.368421	3	Muscat	Seeb
2023	35	33.8345	63.1977	5.5766	0	1	1	1	0	524696	268580	317477	0.4	1.5	Muscat	Seeb
2023	36	30.5017	83.5422	6.08176	0	3	2	2	2	524696	268580	317477	0.571429	6.91667	Muscat	Seeb
2023	37	30.8371	73.4679	5.41583	0	2	1	2	1	524696	268580	317477	0.537332	3.21599	Muscat	Seeb
2023	38	31.4286	70.5714	5.45774	0	1	1	1	1	524696	268580	317477	0.894737	9.58824	Muscat	Seeb
2023	39	31.6923	68.6786	4.57024	0	3	2	2	3	524696	268580	317477	0.842105	4.0625	Muscat	Seeb
2023	40	30.6723	56.7725	4.74855	0	2	2	1	2	524696	268580	317477	0	3.67202	Muscat	Seeb
2023	41	32.1125	56.9405	4.66905	0	3	3	2	2	524696	268580	317477	0.857143	14.6667	Muscat	Seeb
2023	42	31.6628	60.1941	4.72445	0	1	1	0	0	524696	268580	317477	0.75	8.46667	Muscat	Seeb
2023	43	30.9643	63.6369	5.91845	0	2	2	1	2	524696	268580	317477	0.823529	7.35714	Muscat	Seeb
2023	44	28.9333	63.3274	5.18869	2.6	4	4	2	2	524696	268580	317477	0.8	8.0625	Muscat	Seeb
2023	45	28.7513	56.6065	5.7745	0	1	1	1	1	524696	268580	317477	0.894737	6.70588	Muscat	Seeb
2023	46	27.6233	60.3207	5.49672	0	1	1	1	1	524696	268580	317477	1	7.52941	Muscat	Seeb
2023	47	25.9775	56.6443	5.86016	0	0	0	0	0	524696	268580	317477	1	8	Muscat	Seeb
2023	48	26.1181	60.6012	5.50786	4.4	2	1	1	2	524696	268580	317477	1	13.5	Muscat	Seeb
2023	49	25.5702	59.8095	5.31607	0	2	1	2	2	524696	268580	317477	0.518519	3.14286	Muscat	Seeb
2023	50	23.3667	59.6071	4.05357	0	5	4	5	5	524696	268580	317477	0.518519	3.71429	Muscat	Seeb
2023	51	22.2145	57.375	3.89155	0	4	4	4	4	524696	268580	317477	0.733333	2.81818	Muscat	Seeb
2023	52	21.165	50.4	5.5825	0	1	0	1	1	524696	268580	317477	0.392857	2.90909	Muscat	Seeb
2023	53	23.2108	62.8185	4.73731	0	0	0	0	0	524696	268580	317477	0.423423	2.38298	Muscat	Seeb
2024	1	23.369	57.7738	4.71905	0	0	0	0	0	543423	271919	326580	0.62963	2.88235	Muscat	Seeb
2024	2	21.3524	51.2679	4.74048	0	0	0	0	0	543423	271919	326580	0.344828	2.1	Muscat	Seeb
2024	3	23.7023	51.6612	5.04692	0	1	1	0	1	543423	271919	326580	0.423077	1.90909	Muscat	Seeb
2024	4	23.3238	60.869	5.61131	0	0	0	0	0	543423	271919	326580	0.310345	2.33333	Muscat	Seeb
2024	5	24.456	58.2024	6.10595	0	1	0	0	0	543423	271919	326580	0.692228	3.42113	Muscat	Seeb
2024	6	22.1929	52.6369	5.5591	1.8	1	1	1	0	543423	271919	326580	0.708224	3.69188	Muscat	Seeb
2024	7	23.7556	68.994	5.60298	15.2	1	1	1	1	543423	271919	326580	0.200404	2.27898	Muscat	Seeb
2024	8	23.674	50.6923	5.99717	0.4	1	1	1	1	543423	271919	326580	0.712257	3.54832	Muscat	Seeb
2024	9	22.6049	55.8429	7.8	7.6	0	0	0	0	543423	271919	326580	0.443676	2.14326	Muscat	Seeb
2024	10	24.0409	68.8435	6.70237	13	0	0	0	0	543423	271919	326580	0.238557	1.96462	Muscat	Seeb
2024	11	25.0619	55.9643	5.01429	0	1	1	1	1	543423	271919	326580	0.710044	3.89073	Muscat	Seeb
2024	12	27.9762	60.0298	5.78988	0	2	1	0	2	543423	271919	326580	0.615995	3.33841	Muscat	Seeb
2024	13	26.8179	51.1152	6.23341	0	0	0	0	0	543423	271919	326580	0.646049	3.28935	Muscat	Seeb
2024	14	27.2208	34.8393	4.91548	0	2	2	1	2	543423	271919	326580	0.697553	3.99741	Muscat	Seeb
2024	15	29.8883	46.9521	5.56581	6.2	0	0	0	0	543423	271919	326580	0.393919	2.90871	Muscat	Seeb
2024	16	27.2811	59.8481	7.45101	17.6	1	0	1	1	543423	271919	326580	0.00695146	1.12592	Muscat	Seeb
2024	17	28.9538	60.1058	7.1082	0	4	2	4	3	543423	271919	326580	0.559307	2.69447	Muscat	Seeb
2024	18	30.1571	59.1786	6.37976	4.4	2	1	2	2	543423	271919	326580	0.406142	2.57662	Muscat	Seeb
2024	19	33.6339	37.9405	6.72738	0	10	7	6	10	543423	271919	326580	1	8.8	Muscat	Seeb
2024	20	32.8363	51.7024	5.41548	0	25	12	25	23	543423	271919	326580	0.6	4	Muscat	Seeb
2024	21	34.2304	40.125	5.02619	0	26	14	23	25	543423	271919	326580	0.2	1.5	Muscat	Seeb
2024	22	37.6685	30.881	5.35952	0	28	17	23	26	543423	271919	326580	0.548387	4.64706	Muscat	Seeb
2024	23	34.2524	62.2321	7.18214	0	22	13	20	15	543423	271919	326580	0.37931	2.36364	Muscat	Seeb
2024	24	35.3789	44.4367	5.42583	0	12	8	10	10	543423	271919	326580	0.44	2.54545	Muscat	Seeb
2024	25	36.4493	48.5525	5.52826	0	5	2	3	5	543423	271919	326580	0.241379	1.42857	Muscat	Seeb
2024	26	35.0663	62.3934	5.74141	0	6	4	6	5	543423	271919	326580	0.178571	1.4	Muscat	Seeb
2024	27	36.7476	41.1429	5.15298	0	1	0	1	1	543423	271919	326580	0.173913	1	Muscat	Seeb
2024	28	34.9625	62.1607	6.89286	0	1	1	1	1	543423	271919	326580	0.103448	1	Muscat	Seeb
2024	29	34.0103	69.4489	6.35466	0	1	1	0	0	543423	271919	326580	0.259259	1.33333	Muscat	Seeb
2024	30	36.9748	43.4119	4.58881	0	0	0	0	0	543423	271919	326580	0.217391	1.6	Muscat	Seeb
2024	31	32.7991	68.5957	6.48862	0	0	0	0	0	543423	271919	326580	0.241379	1.57143	Muscat	Seeb
2024	32	30.1464	72.6343	8.32844	4.4	0	0	0	0	543423	271919	326580	0.115385	1.66667	Muscat	Seeb
2024	33	30.9492	78.0086	6.16623	0	2	1	1	0	543423	271919	326580	0.481481	2.25	Muscat	Seeb
2024	34	30.1252	74.3145	5.56758	0	0	0	0	0	543423	271919	326580	0.333333	2.11111	Muscat	Seeb
2024	35	32.8045	63.0995	6.81845	0	0	0	0	0	543423	271919	326580	0.259259	3.85714	Muscat	Seeb
2024	36	30.4321	69.6071	7.12024	0	2	2	2	0	543423	271919	326580	0.448276	1.38462	Muscat	Seeb
2024	37	32.0318	64.4953	5.29234	0	0	0	0	0	543423	271919	326580	0.666667	4.38889	Muscat	Seeb
2024	38	32.5429	62.4762	5.54464	0	0	0	0	0	543423	271919	326580	0.62069	4.05882	Muscat	Seeb
2024	39	31.1123	74.0272	4.81548	0	0	0	0	0	543423	271919	326580	0.68	3.11765	Muscat	Seeb
2024	40	32.153	59.4643	5.97262	0	1	1	1	1	543423	271919	326580	0.615385	4.1875	Muscat	Seeb
2024	41	30.5333	62.2024	5.6869	0	0	0	0	0	543423	271919	326580	0.64	2.9375	Muscat	Seeb
2024	42	29.6554	69.381	6.33571	9.8	1	1	0	1	543423	271919	326580	0.791667	4.05263	Muscat	Seeb
2024	43	30.3524	60.4702	4.59583	0	1	0	1	0	543423	271919	326580	0.692308	3.94444	Muscat	Seeb
2024	44	29.3167	59.6845	5.3	0	0	0	0	0	543423	271919	326580	0.703704	4.36842	Muscat	Seeb
2024	45	28.3271	54.2847	4.06736	0	0	0	0	0	543423	271919	326580	0.708333	6.17647	Muscat	Seeb
2024	46	27.6233	60.3207	5.49672	1.33906	0	0	0	0	543423	271919	326580	0.75	4.85714	Muscat	Seeb
2024	47	25.9775	56.6443	5.86016	1.33906	1	1	0	1	543423	271919	326580	0.769231	3.57895	Muscat	Seeb
2023	1	21.0708	43.6667	3.1625	0	0	0	0	0	96415	74463	55424	0.277778	2.4	Dakhilyia	Bahla
2023	2	20.9208	48.506	4.09881	0	0	0	0	0	96415	74463	55424	0.571429	2.25	Dakhilyia	Bahla
2023	3	20.8982	47.5476	5.2369	0	1	1	0	0	96415	74463	55424	0.277778	1.6	Dakhilyia	Bahla
2023	4	20.2071	47.3631	6.02024	0	0	0	0	0	96415	74463	55424	0.277778	3.8	Dakhilyia	Bahla
2023	5	17.2137	61.7798	4.73988	10.2	0	0	0	0	96415	74463	55424	0.294118	3.4	Dakhilyia	Bahla
2023	6	20.7226	46.7262	4.9875	0	1	0	1	0	96415	74463	55424	0.373957	3.18044	Dakhilyia	Bahla
2023	7	23.3452	30.8036	5.47976	0	0	0	1	0	96415	74463	55424	0.18597	1.34799	Dakhilyia	Bahla
2023	8	25.1804	18.744	5.0994	0	0	0	0	0	96415	74463	55424	0.156918	0.783779	Dakhilyia	Bahla
2023	9	24.306	26.6131	5.45238	0	0	0	0	0	96415	74463	55424	0.159178	1.04034	Dakhilyia	Bahla
2023	10	25.7405	27.3274	4.78333	0	1	1	1	0	96415	74463	55424	0.259776	1.84667	Dakhilyia	Bahla
2023	11	25.9696	23.7798	4.48512	0	1	1	1	1	96415	74463	55424	0.280106	1.88174	Dakhilyia	Bahla
2023	12	27.3756	24.6429	6.89464	0.4	0	0	0	0	96415	74463	55424	0	0	Dakhilyia	Bahla
2023	13	24.247	37.3333	6.2869	17.8	0	0	0	0	96415	74463	55424	0.073261	1.08318	Dakhilyia	Bahla
2023	14	26.1274	29.631	4.60774	1.6	0	0	0	0	96415	74463	55424	0.297331	2.23996	Dakhilyia	Bahla
2023	15	26.2137	27.3393	5.53452	0	0	0	0	0	96415	74463	55424	0.145836	1.02938	Dakhilyia	Bahla
2023	16	28.925	35.619	3.90536	1.4	2	2	2	2	96415	74463	55424	0.434249	3.53242	Dakhilyia	Bahla
2023	17	28.9333	34.744	4.8744	0.4	1	1	1	1	96415	74463	55424	0.28501	2.39447	Dakhilyia	Bahla
2023	18	28.1685	37.2738	3.58155	2.4	2	2	2	2	96415	74463	55424	0.494305	4.02067	Dakhilyia	Bahla
2023	19	31.719	19.3571	4.18333	0	1	1	1	1	96415	74463	55424	0.278138	1.90284	Dakhilyia	Bahla
2023	20	34.1036	17.2619	4.02143	0	2	1	2	2	96415	74463	55424	0.281088	1.93022	Dakhilyia	Bahla
2023	21	35.1137	23.1071	5.22202	0	0	0	0	0	96415	74463	55424	0.137042	1.10916	Dakhilyia	Bahla
2023	22	34.7476	30.5179	7.68393	0	2	0	2	2	96415	74463	55424	0	0	Dakhilyia	Bahla
2023	23	34.8274	23.4524	7.79226	0	2	1	2	2	96415	74463	55424	0	0	Dakhilyia	Bahla
2023	24	37.0631	16.6607	6.55476	0	1	0	1	1	96415	74463	55424	0	0	Dakhilyia	Bahla
2023	25	38.0238	16.1012	6.97381	0	0	0	0	0	96415	74463	55424	0	0	Dakhilyia	Bahla
2023	26	38.0107	22.5476	6.27202	0	0	0	0	0	96415	74463	55424	0	0	Dakhilyia	Bahla
2023	27	34.1101	48.0298	7.74643	3	0	0	0	0	96415	74463	55424	0	0.41008	Dakhilyia	Bahla
2023	28	37.6714	28.4524	6.1244	0	0	0	0	0	96415	74463	55424	0.0295826	0.588696	Dakhilyia	Bahla
2023	29	34.1351	43.3869	6.38512	4.6	0	0	0	0	96415	74463	55424	0.092564	1.52331	Dakhilyia	Bahla
2023	30	35.9851	34.9107	6.01488	0.6	0	0	0	0	96415	74463	55424	0.0931456	1.22938	Dakhilyia	Bahla
2023	31	33.7482	45.6667	6.46726	0	0	0	0	0	96415	74463	55424	0.105048	1.60038	Dakhilyia	Bahla
2023	32	36.8012	31.2321	6.48333	0	0	0	0	0	96415	74463	55424	0	0.417156	Dakhilyia	Bahla
2023	33	33.019	45.6607	6.01845	11	0	0	0	0	96415	74463	55424	0.154411	2.12736	Dakhilyia	Bahla
2023	34	31.5494	51.2738	7.40238	13.6	0	0	0	0	96415	74463	55424	0	1.07185	Dakhilyia	Bahla
2023	35	35.056	36.3631	5.64345	0	0	0	0	0	96415	74463	55424	0.162442	1.74508	Dakhilyia	Bahla
2023	36	34.1958	40.4881	6.24345	4	0	0	0	0	96415	74463	55424	0.0953761	1.43662	Dakhilyia	Bahla
2023	37	32.625	44.2143	6.75655	0	0	0	0	0	96415	74463	55424	0.0554765	1.15203	Dakhilyia	Bahla
2023	38	33.171	44.7528	6.07736	1.8	0	0	0	0	96415	74463	55424	0.155871	1.95316	Dakhilyia	Bahla
2023	39	32.1679	48.4175	5.05119	34.4	0	0	0	0	96415	74463	55424	0.277604	3.49845	Dakhilyia	Bahla
2023	40	32.5345	27.9405	5.37857	0	0	0	0	0	96415	74463	55424	0.153748	1.31256	Dakhilyia	Bahla
2023	41	33.4831	25.823	5.07277	0	0	0	0	0	96415	74463	55424	0.182533	1.48153	Dakhilyia	Bahla
2023	42	32.9206	32.2947	5.42798	0	0	0	0	0	96415	74463	55424	0.174183	1.62297	Dakhilyia	Bahla
2023	43	30.7789	38.3069	5.54678	0.4	0	0	0	0	96415	74463	55424	0.202327	1.97128	Dakhilyia	Bahla
2023	44	27.9065	49.3452	5.61964	0.6	0	0	0	0	96415	74463	55424	0.273476	2.77829	Dakhilyia	Bahla
2023	45	27.8548	39.5714	4.89821	0	0	0	0	0	96415	74463	55424	0.317676	2.75608	Dakhilyia	Bahla
2023	46	26.6887	43.7083	4.88036	0	2	0	2	2	96415	74463	55424	0.351522	3.10683	Dakhilyia	Bahla
2023	47	25.1881	43.8571	4.33155	0	2	1	2	2	96415	74463	55424	0.439371	3.70555	Dakhilyia	Bahla
2023	48	24.6369	48.0179	4.32917	0	1	1	1	1	96415	74463	55424	0.469163	4.0474	Dakhilyia	Bahla
2023	49	24.0917	51.869	4.71905	0	2	2	2	2	96415	74463	55424	0.438094	3.93393	Dakhilyia	Bahla
2023	50	22.6726	35.9583	3.63571	0	1	0	1	1	96415	74463	55424	0.498727	3.78861	Dakhilyia	Bahla
2023	51	21.1411	38.881	4.08988	0	1	0	1	1	96415	74463	55424	0.454872	3.51802	Dakhilyia	Bahla
2023	52	20.0732	41.4226	3.6881	0	0	0	0	0	96415	74463	55424	0.53531	4.15819	Dakhilyia	Bahla
2023	53	21.9988	51.7619	3.87143	0	0	0	0	0				0.570836	4.83295	Dakhilyia	Bahla
2024	1	21.3065	44.2738	5.40952	0	0	0	0	0	99352	75997	57070	0.292572	2.52071	Dakhilyia	Bahla
2024	2	19.8065	40.9643	3.44821	0	0	0	0	0	99352	75997	57070	0.569021	4.38038	Dakhilyia	Bahla
2024	3	22.5833	37.506	5.54107	0	0	0	0	0	99352	75997	57070	0.223811	1.82854	Dakhilyia	Bahla
2024	4	21.5262	43.7262	4.33631	0	0	0	0	0	99352	75997	57070	0.449061	3.65326	Dakhilyia	Bahla
2024	5	24.0101	41.9405	6.8119	0	0	0	0	0	99352	75997	57070	0.058552	0.817788	Dakhilyia	Bahla
2024	6	20.4696	41.8274	6.78214	0	0	0	0	0	99352	75997	57070	0.0731603	0.806001	Dakhilyia	Bahla
2024	7	22.6363	62.006	6.12262	8.6	0	0	0	0	99352	75997	57070	0.284125	3.25526	Dakhilyia	Bahla
2024	8	23.0643	38.5	7.53988	0	0	0	0	0	99352	75997	57070	0	0	Dakhilyia	Bahla
2024	9	21.7054	43.6667	7.28869	0	0	0	0	0	99352	75997	57070	0.00571313	0.415657	Dakhilyia	Bahla
2024	10	21.7607	77.1726	4.85179	39	0	0	0	0	99352	75997	57070	0.522825	6.01413	Dakhilyia	Bahla
2024	11	25.0327	46.8571	4.92976	0.2	1	0	1	1	99352	75997	57070	0.369844	3.29796	Dakhilyia	Bahla
2024	12	28.4994	35.8631	5.62083	0	0	0	0	0	99352	75997	57070	0.182689	1.66358	Dakhilyia	Bahla
2024	13	25.7357	31.494	9.03452	0	0	0	0	0	99352	75997	57070	0	0	Dakhilyia	Bahla
2024	14	27.3411	21.6012	6.90238	0	0	0	0	0	99352	75997	57070	0	0	Dakhilyia	Bahla
2024	15	29.3673	38.2381	5.88333	27.4	0	0	0	0	99352	75997	57070	0.106461	1.68843	Dakhilyia	Bahla
2024	16	25.2351	56.1131	7.43869	17.4	0	0	0	0	99352	75997	57070	0.0235556	1.38537	Dakhilyia	Bahla
2024	17	29.4817	38.2089	6.69819	0.6	0	0	0	0	99352	75997	57070	0.0327694	0.689695	Dakhilyia	Bahla
2024	18	30.5143	38.0417	6.32024	0	0	0	0	0	99352	75997	57070	0.0862051	1.09777	Dakhilyia	Bahla
2024	19	33.0173	29.5536	6.72857	0	0	0	0	0	99352	75997	57070	0	0	Dakhilyia	Bahla
2024	20	33.1458	26.6845	6.29048	0	0	0	0	0	99352	75997	57070	0.00684839	0.215534	Dakhilyia	Bahla
2024	21	35.4554	16.7024	6.56786	0	0	0	0	0	99352	75997	57070	0	0	Dakhilyia	Bahla
2024	22	37.5958	26.4821	5.49702	0	0	0	0	0	99352	75997	57070	0.110691	1.11205	Dakhilyia	Bahla
2024	23	34.4327	38.8036	6.57679	2.2	0	0	0	0	99352	75997	57070	0.0367566	0.927195	Dakhilyia	Bahla
2024	24	34.7845	31.7202	5.67798	13.4	0	0	0	0	99352	75997	57070	0.102674	1.37231	Dakhilyia	Bahla
2024	25	38.5667	21.3631	5.6619	0.2	0	0	0	0	99352	75997	57070	0.0485027	0.517713	Dakhilyia	Bahla
2024	26	38.7012	21.5417	6.49405	0	0	0	0	0	99352	75997	57070	0	0	Dakhilyia	Bahla
2024	27	37.9673	14.9762	9.4006	0	0	0	0	0	99352	75997	57070	0	0	Dakhilyia	Bahla
2024	28	35.5821	41.4643	6.57679	0	0	0	0	0	99352	75997	57070	0.0549737	1.15039	Dakhilyia	Bahla
2024	29	36.6524	37.5417	5.89762	1.2	0	0	0	0	99352	75997	57070	0.125105	1.58475	Dakhilyia	Bahla
2024	30	33.7029	50.1667	8.32837	18.4	0	0	0	0	99352	75997	57070	0	0.0057291	Dakhilyia	Bahla
2024	31	36.6771	34.1389	6.93053	0	0	0	0	0	99352	75997	57070	0	0.166818	Dakhilyia	Bahla
2024	32	32.4512	53.0655	5.95238	16.4	0	0	0	0	99352	75997	57070	0.181818	4	Dakhilyia	Bahla
2024	33	34.7024	45.0476	6.24643	6.6	0	0	0	0	99352	75997	57070	0	1.82626	Dakhilyia	Bahla
2024	34	30.9887	58.619	7.27619	10.2	0	0	0	0	99352	75997	57070	0.166667	1	Dakhilyia	Bahla
2024	35	35.6518	32.0952	5.27738	1.6	0	0	0	0	99352	75997	57070	0.222222	1	Dakhilyia	Bahla
2024	36	32.0345	51.2321	6.05476	27.6	0	0	0	0	99352	75997	57070	0.111111	1.5	Dakhilyia	Bahla
2024	37	34.0821	33.8452	5.12679	0	0	0	0	0	99352	75997	57070	0	2.09289	Dakhilyia	Bahla
2024	38	34.0214	32.3274	5.85774	0	0	0	0	0	99352	75997	57070	0.0555556	1	Dakhilyia	Bahla
2024	39	32.0351	43.506	6.09048	0	0	0	0	0	99352	75997	57070	0.111111	2	Dakhilyia	Bahla
2024	40	31.0208	46.7619	6.43333	0	0	0	0	0	99352	75997	57070	0	1.70131	Dakhilyia	Bahla
2024	41	30.781	37.6488	4.98988	0	0	0	0	0	99352	75997	57070	0.166667	2	Dakhilyia	Bahla
2024	42	29.8232	50.744	5.45179	4.6	1	1	0	1	99352	75997	57070	0.166667	1.66667	Dakhilyia	Bahla
2024	43	29.8161	40.0595	4.22321	3	0	0	0	0	99352	75997	57070	0.333333	2.16667	Dakhilyia	Bahla
2024	44	29.2607	33.1607	4.30476	0	0	0	0	0	99352	75997	57070	0.166667	3	Dakhilyia	Bahla
2024	45	28.4278	34.4583	3.58819	0	4	3	2	4	99352	75997	57070	0.277778	3.6	Dakhilyia	Bahla
2024	46	26.6887	43.7083	4.88036	3.13061	2	1	2	1	99352	75997	57070	0.555556	5.2	Dakhilyia	Bahla
2024	47	25.1881	43.8571	4.33155	3.13061	3	1	3	3	99352	75997	57070	0.722222	4.07692	Dakhilyia	Bahla
2024	48	24.6369	48.0179	4.32917	3.13061	4	2	4	4	99352	75997	57070	0.470588	5.125	Dakhilyia	Bahla
2024	49	24.0917	51.869	4.71905	3.13061	6	1	6	6	99352	75997	57070	0.529412	5	Dakhilyia	Bahla
2024	50	22.6726	35.9583	3.63571	3.13061	0	0	0	0	99352	75997	57070	0.578947	3.45455	Dakhilyia	Bahla
2024	51	21.1411	38.881	4.08988	3.13061	1	0	1	1	99352	75997	57070	0.388889	2.57143	Dakhilyia	Bahla
2023	1	21.675	58.2083	4.30833	0	0	0	0	0	263894	138020	170387	0.497297	3.40217	North Batinah	Sohar
2023	2	22.0143	59.3988	5.43869	1.6	2	0	2	2	263894	138020	170387	0.444444	2.9375	North Batinah	Sohar
2023	3	21.1167	62.6845	5.62024	0	0	0	0	0	263894	138020	170387	0.571429	3.10714	North Batinah	Sohar
2023	4	21.125	56.4286	6.04286	0	2	2	2	0	263894	138020	170387	0.46	4.52174	North Batinah	Sohar
2023	5	18.4952	68.8274	6.13214	22.6	2	2	2	0	263894	138020	170387	0.5	3	North Batinah	Sohar
2023	6	21.5202	72.0774	5.09405	0	0	0	0	0	263894	138020	170387	0.501821	3.14731	North Batinah	Sohar
2023	7	22.7399	54.119	5.75476	0	0	0	0	0	263894	138020	170387	0.549751	4.58316	North Batinah	Sohar
2023	8	23.4976	70.0774	4.38988	0	2	2	2	2	263894	138020	170387	0.547647	3.48428	North Batinah	Sohar
2023	9	23.8095	59.9529	4.41659	0	2	0	2	2	263894	138020	170387	0.600117	4.40141	North Batinah	Sohar
2023	10	24.8625	68.9107	4.68095	1.4	0	0	0	0	263894	138020	170387	0.523655	3.46746	North Batinah	Sohar
2023	11	25.7018	66.8274	4.34167	0	0	0	0	0	263894	138020	170387	0.555166	3.74394	North Batinah	Sohar
2023	12	27.5548	44.1488	5.3881	0	0	0	0	0	263894	138020	170387	0.599575	5.48921	North Batinah	Sohar
2023	13	25.0298	51.0833	7.09345	7.2	6	2	4	6	263894	138020	170387	0.449972	4.38323	North Batinah	Sohar
2023	14	26.3714	55.375	6.00714	0	8	4	8	8	263894	138020	170387	0.503273	4.30771	North Batinah	Sohar
2023	15	25.8929	55.1369	6.97976	0	8	4	8	8	263894	138020	170387	0.442588	4.06406	North Batinah	Sohar
2023	16	30.0155	47.2202	6.49583	0	12	4	10	10	263894	138020	170387	0.493165	4.83117	North Batinah	Sohar
2023	17	29.0857	47.0536	5.5006	0	8	6	8	8	263894	138020	170387	0.566389	5.15263	North Batinah	Sohar
2023	18	29.4821	53.4821	5.72262	2.4	40	28	30	40	263894	138020	170387	0.509098	4.47361	North Batinah	Sohar
2023	19	30.9262	46.5952	5.88095	0	34	18	26	34	263894	138020	170387	0.532043	5.0419	North Batinah	Sohar
2023	20	35.5804	26.3631	6.0875	0	40	30	36	38	263894	138020	170387	0.601528	6.73344	North Batinah	Sohar
2023	21	36.744	23.6071	7.56607	7.2	18	8	18	18	263894	138020	170387	0.497871	6.49514	North Batinah	Sohar
2023	22	36.378	34.2202	6.525	0.8	46	26	36	46	263894	138020	170387	0.522274	5.86123	North Batinah	Sohar
2023	23	36.5339	35.0714	7.74583	0	16	14	12	16	263894	138020	170387	0.436434	5.43592	North Batinah	Sohar
2023	24	37.2708	38.1429	5.97976	0	12	4	12	12	263894	138020	170387	0.5328	5.63852	North Batinah	Sohar
2023	25	36.7417	49.006	6.22738	0	2	0	2	2	263894	138020	170387	0.459254	4.58047	North Batinah	Sohar
2023	26	35.9	60.8571	5.99167	0	6	6	4	6	263894	138020	170387	0.414468	3.57672	North Batinah	Sohar
2023	27	34.4528	70.1837	6.66879	0	6	2	4	6	263894	138020	170387	0.326475	2.55998	North Batinah	Sohar
2023	28	34.8409	70.9935	5.93371	0	0	0	0	0	263894	138020	170387	0.368679	2.68548	North Batinah	Sohar
2023	29	34.2863	73.5238	6.29107	0	0	0	0	0	263894	138020	170387	0.334212	2.36407	North Batinah	Sohar
2023	30	34.2363	72.8214	6.28929	0	0	0	0	0	263894	138020	170387	0.338542	2.43047	North Batinah	Sohar
2023	31	32.7089	72.506	6.79286	0	6	6	4	6	263894	138020	170387	0.316167	2.35298	North Batinah	Sohar
2023	32	33.6286	69.4464	5.73214	0	2	0	0	2	263894	138020	170387	0.398294	2.91472	North Batinah	Sohar
2023	33	35.219	65.9405	5.9	0	6	4	0	6	263894	138020	170387	0.396623	3.15123	North Batinah	Sohar
2023	34	34.7137	58.875	5.2869	0	0	0	0	0	263894	138020	170387	0.35	1.85714	North Batinah	Sohar
2023	35	35.8268	53.8452	5.26369	0	0	0	0	0	263894	138020	170387	0.45	2.375	North Batinah	Sohar
2023	36	32.1589	77.381	6.84464	0	2	0	2	2	263894	138020	170387	0.35	1.66667	North Batinah	Sohar
2023	37	32.1417	74.9286	5.15655	0	0	0	0	0	263894	138020	170387	0.25	4	North Batinah	Sohar
2023	38	32.7202	74.2321	5.61726	0	0	0	0	0	263894	138020	170387	0.05	2	North Batinah	Sohar
2023	39	34.3893	55.7857	4.97321	0	0	0	0	0	263894	138020	170387	0.2	2.5	North Batinah	Sohar
2023	40	32.5685	48.1726	4.68214	0	0	0	0	0	263894	138020	170387	0.3	3	North Batinah	Sohar
2023	41	33.144	53.5536	4.52857	0	0	0	0	0	263894	138020	170387	0.684211	3.38462	North Batinah	Sohar
2023	42	32.2226	65.2679	4.72619	0	0	0	0	0	263894	138020	170387	0.35	1.42857	North Batinah	Sohar
2023	43	30.2363	74.119	4.94405	0	2	2	0	0	263894	138020	170387	0.6	3	North Batinah	Sohar
2023	44	29.0982	66.244	5.10179	0.2	0	0	0	0	263894	138020	170387	0.5	2.2	North Batinah	Sohar
2023	45	28.7516	59.1498	4.89057	23.6	0	0	0	0	263894	138020	170387	0.35	3.14286	North Batinah	Sohar
2023	46	27.1702	65.1131	4.50952	0.4	2	2	0	0	263894	138020	170387	0.45	3.33333	North Batinah	Sohar
2023	47	26.2315	55.2917	4.88095	0	2	2	2	2	263894	138020	170387	0.55	3.18182	North Batinah	Sohar
2023	48	26.525	63.7619	4.86667	1	0	0	0	0	263894	138020	170387	0.45	3	North Batinah	Sohar
2023	49	25.7637	67.0714	4.63988	0	0	0	0	0	263894	138020	170387	0.65	2.76923	North Batinah	Sohar
2023	50	24.2119	52.494	4.28393	0	0	0	0	0	263894	138020	170387	0.65	2.84615	North Batinah	Sohar
2023	51	23.472	46.5833	5.01786	0	0	0	0	0	263894	138020	170387	0.684211	3.83333	North Batinah	Sohar
2023	52	22.631	54.8988	5.04762	0	0	0	0	0	263894	138020	170387	0.631579	2.58333	North Batinah	Sohar
2023	53	23.5446	65.5536	4.20655	0	0	0	0	0	263894	138020	170387	0.533465	5.24384	North Batinah	Sohar
2024	1	23.4839	54.0179	5.71071	0	0	0	0	0	280662	141801	181718	0.555556	4.2	North Batinah	Sohar
2024	2	21.8244	51.0893	4.98036	0	1	1	1	1	280662	141801	181718	0.421053	4.25	North Batinah	Sohar
2024	3	23.8679	47.5952	5.49107	0	0	0	0	0	280662	141801	181718	0.526316	4.1	North Batinah	Sohar
2024	4	22.7696	59.0357	4.6744	0	3	1	1	1	280662	141801	181718	0.473684	3.88889	North Batinah	Sohar
2024	5	23.5839	50.8333	6.28155	1.2	0	0	0	0	280662	141801	181718	0.526316	3.7	North Batinah	Sohar
2024	6	21.5077	46.3274	5.90833	2.2	1	1	1	0	280662	141801	181718	0.526316	4.6	North Batinah	Sohar
2024	7	23.1101	77.631	5.36726	40.6	1	1	1	0	280662	141801	181718	0.473684	3	North Batinah	Sohar
2024	8	23.2125	51.0655	5.96667	0.4	0	0	0	0	280662	141801	181718	0.176471	4.5	North Batinah	Sohar
2024	9	22.0613	57.3274	6.80655	6.2	1	1	0	0	280662	141801	181718	0.314286	2.63636	North Batinah	Sohar
2024	10	22.8619	79.5179	5.73869	49	0	0	0	0	280662	141801	181718	0.676471	2.91304	North Batinah	Sohar
2024	11	24.9827	61.7917	4.77976	0.2	1	1	1	1	280662	141801	181718	0.416667	2.86667	North Batinah	Sohar
2024	12	27.406	66.3988	4.60952	1.2	1	1	1	1	280662	141801	181718	0.611111	4	North Batinah	Sohar
2024	13	26.3673	43.5	6.75952	0	2	1	2	2	280662	141801	181718	0.666667	6.75	North Batinah	Sohar
2024	14	27.5125	36.6905	4.73571	0	6	2	5	6	280662	141801	181718	0.861111	10.2581	North Batinah	Sohar
2024	15	31.3351	38.1429	5.7125	0	18	12	10	18	280662	141801	181718	0.587667	5.85833	North Batinah	Sohar
2024	16	26.4893	64.7917	5.7494	40.6	10	8	4	9	280662	141801	181718	0.394746	3.27112	North Batinah	Sohar
2024	17	29.094	54.5	5.48452	0	11	7	4	11	280662	141801	181718	0.735294	11	North Batinah	Sohar
2024	18	30.0083	61.7619	5.2131	0.8	38	26	31	38	280662	141801	181718	0.727273	12.5	North Batinah	Sohar
2024	19	33.3373	38.5262	5.23238	0	38	31	15	38	280662	141801	181718	0.9	19.1111	North Batinah	Sohar
2024	20	34.1815	48.119	5.4	0	73	64	38	73	280662	141801	181718	0.823529	13.4643	North Batinah	Sohar
2024	21	35.2071	34.7024	5.36845	0	140	117	52	138	280662	141801	181718	0.794118	7.51852	North Batinah	Sohar
2024	22	38.719	25.5655	5.56667	0	143	121	68	136	280662	141801	181718	0.909091	3.6	North Batinah	Sohar
2024	23	34.9012	64.8512	5.8494	0	117	99	56	115	280662	141801	181718	0.606061	4	North Batinah	Sohar
2024	24	36.7405	41.0119	5.96726	0	65	52	33	62	280662	141801	181718	0.588235	4.95	North Batinah	Sohar
2024	25	38.6476	36.2798	4.95595	0	30	21	18	28	280662	141801	181718	0.176471	2.5	North Batinah	Sohar
2024	26	36.8982	56.1607	5.2506	0	8	5	6	8	280662	141801	181718	0.176471	2.16667	North Batinah	Sohar
2024	27	38.2065	42.75	6.075	0	5	4	3	5	280662	141801	181718	0.181818	2.83333	North Batinah	Sohar
2024	28	35.9202	65.3452	5.7375	0	3	2	3	3	280662	141801	181718	0.235294	2.625	North Batinah	Sohar
2024	29	35.3612	69.7548	6.12488	0	0	0	0	0	280662	141801	181718	0.235294	4.75	North Batinah	Sohar
2024	30	38.2357	44.5238	5.4756	0	2	2	1	2	280662	141801	181718	0.323529	2.54545	North Batinah	Sohar
2024	31	34.8149	65.0536	6.11012	0	2	1	1	1	280662	141801	181718	0.323529	2	North Batinah	Sohar
2024	32	31.9524	71.2976	7.30774	2	0	0	0	0	280662	141801	181718	0.264706	2.44444	North Batinah	Sohar
2024	33	31.8964	75.9464	6.60655	0	4	2	0	0	280662	141801	181718	0.441176	2.13333	North Batinah	Sohar
2024	34	32.0762	70.4762	6.20119	0	0	0	0	0	280662	141801	181718	0.393939	1.23077	North Batinah	Sohar
2024	35	34.5571	59.9048	5.50179	0	0	0	0	0	280662	141801	181718	0.515152	2.76471	North Batinah	Sohar
2024	36	32.4793	66.3176	5.9501	0	0	0	0	0	280662	141801	181718	0.454545	3.46667	North Batinah	Sohar
2024	37	33.5655	63.7679	4.93214	0	1	0	0	0	280662	141801	181718	0.606061	3.9	North Batinah	Sohar
2024	38	33.5738	56.7857	4.78929	0	0	0	0	0	280662	141801	181718	0.454545	3.66667	North Batinah	Sohar
2024	39	32.2506	73.3333	5.04821	0	0	0	0	0	280662	141801	181718	0.575758	4.10526	North Batinah	Sohar
2024	40	33.069	52.1786	4.89762	0	0	0	0	0	280662	141801	181718	0.575758	3.73684	North Batinah	Sohar
2024	41	31.753	57.8274	5.16607	0	0	0	0	0	280662	141801	181718	0.393939	5.38462	North Batinah	Sohar
2024	42	31.3631	58.494	5.16071	0.6	2	2	2	1	280662	141801	181718	0.727273	4.20833	North Batinah	Sohar
2024	43	31.296	63.2428	4.7972	0	0	0	0	0	280662	141801	181718	0.65625	4.57143	North Batinah	Sohar
2024	44	30.3845	52.6012	5.48869	0	0	0	0	0	280662	141801	181718	0.757576	6.36	North Batinah	Sohar
2024	45	29.9986	49.6111	4.56319	0	0	0	0	0	280662	141801	181718	0.69697	5.04348	North Batinah	Sohar
2024	46	27.1702	65.1131	4.50952	2.17755	0	0	0	0	280662	141801	181718	0.676471	5.72727	North Batinah	Sohar
2024	47	26.2315	55.2917	4.88095	2.17755	0	0	0	0	280662	141801	181718	0.666667	3.5	North Batinah	Sohar
2024	48	26.525	63.7619	4.86667	2.17755	0	0	0	0	280662	141801	181718	0.638889	3.65217	North Batinah	Sohar
2024	49	25.7637	67.0714	4.63988	2.17755	1	1	1	1	280662	141801	181718	0.638889	4.69565	North Batinah	Sohar
2024	50	24.2119	52.494	4.28393	2.17755	0	0	0	0	280662	141801	181718	0.694444	5.52	North Batinah	Sohar
2024	51	23.472	46.5833	5.01786	2.17755	0	0	0	0	280662	141801	181718	0.555556	3.4	North Batinah	Sohar
2024	52	22.631	54.8988	5.04762	2.17755	0	0	0	0	280662	141801	181718	0.497297	3.40217	North Batinah	Sohar
